# Supplementary material for: Land-use change interacts with climate to determine elevational species redistribution
Source: Nat Commun. 2018 Apr 3;9:1315. doi: 10.1038/s41467-018-03786-9 (PMC5883048; doi:10.1038/s41467-018-03786-9)
Supplement: Supplementary file 5 — Supplementary Data 1(XLSX 102 kb) [file 41467_2018_3786_MOESM5_ESM.xlsx]

## Sheet: Shift_site_43
Site	Type	Ref	rate	CCR	Cover	Loss	Gain	Tmean	n	Study	Location	Country	EleRange	Start	End	Duration	Lat	Lon
(Angelo and Daehler 2013)	P	Centre	9.155	0.063	35.112	0.487	0.4	18.635	15	(Angelo and Daehler 2013)	Hawai'i Volcanoes National Park (HAVO)	USA	100-2200	1966	2008	42	20	-156
(Archaux 2004)GV	A	Centre	-7.792	0.634	60.691	1.398	0.423	6.682	24	(Archaux 2004)	upper Giffre valley (French northern Alps, 46ç5_N, 6ç44_E)	France	600-1900	1978	2002	24	46	7
(Archaux 2004)MV	A	Centre	-6.321	0.489	34.381	2.377	0.734	10.313	17	(Archaux 2004)	Mont Ventoux (French southern Alps, 44ç10_N, 5ç16_E)	France	300-1900	1973	2001	28	44	5
(Bergamini et al. 2009)	P	Centre	9.674	0.091	36.955	0.715	0.299	7.014	61	(Bergamini et al. 2009)	Switzerland, covering 41,285 km2 in Central Europe.	Switzerland	300-2300	1900	1992	92	47	8
(Bodin et al. 2013)	P	Centre	13.769	0.559	32.872	1.498	0.443	11.641	175	(Bodin et al. 2013)	Southeast France (2ç32_37_7ç42_05__ E, 42ç59_03___45ç21_37__ N) and in the southern half of Corsica Island (8ç37_09___9ç23_41__ E,41ç23_37___42ç20_22__ N; Fig. 1)	France	0-2500	1985	1998	13	43	7
(Brusca et al. 2013)	P	Centre	17.917	0.39	8.056	2.506	0.001	17.181	27	(Brusca et al. 2013)	Santa Catalina Mountains of southern Arizona	USA	1000-2800	1963	2011	48	32	-111
(Campos-Cerqueira et al. 2017)	A	Centre	33.529	0.264	89.51	2.063	0.014	23.654	21	(Campos-Cerqueira et al. 2017)	Luquillo Mountains (LM) in north- eastern Puerto Rico	Puerto Rico	100-1100	1998	2015	17	18	-66
(Chen et al. 2011)	A	Centre	14.024	0.181	77.631	0.116	0.022	13.884	130	(Chen et al. 2011)	Mount Kinabalu, Sabah, Malaysia	Malaysia	1200-4100	1965	2007	42	6	117
(Comte and Grenouillet 2013)	A	Centre	13.7	0.446	24.799	1.562	0.943	11.256	32	(Comte and Grenouillet 2013)	distributional changes of 32 stream fish species in France	France	0-2000	1986	2006	20	47	2
(Crimmins et al. 2011)	P	Centre	-12.6	0.08	44.106	5.826	1.493	11.315	64	(Crimmins et al. 2011)	most of the major mountain ranges north of 35ç latitude, California	USA	0-3500	1932	2002	70	39	-121
(Dainese et al. 2017)	P	Centre	36	0.3	48.634	0.363	0.052	8.828	1334	(Dainese et al. 2017)	Mt. Baldo, north-east Italy	Italy	0-2200	1989	2009	20	46	11
(DeLuca and King 2017)	A	Centre	11.25	0.112	90.33	1.063	0.124	3.708	11	(DeLuca and King 2017)	White Mountain National Forest in northern New Hampshire (43ç530 to 44ç320N, 71ç510 to 71ç60W)	USA	700-1500	1993	2009	16	44	-71
(Felde et al. 2012)	P	Centre	5.099	0.091	13.446	0.047	0	-1.342	45	(Felde et al. 2012)	Sikkilsdalen, eastern Jotunheimen, central southern Norway, at 61ç28_N and 09ç00_E	Norway	900-1800	1927	2008	81	61	9
(Forero-Medina et al. 2011)	A	Centre	11.951	0.154	94.248	0.076	0	17.666	55	(Forero-Medina et al. 2011)	Cerros del Sira	Peru	600-2300	1969	2010	41	-9	-75
(Freeman and Freeman 2014) Karimui	A	Centre	18.511	0.117	92.517	0.372	0.019	17.525	54	(Freeman and Freeman 2014)	Mt. Karimui is an extinct volcano in New Guineaês Central Ranges, in Chimbu Province	New Guinea	1100-2600	1965	2012	47	-7	145
(Freeman and Freeman 2014) Karkar	A	Margin	34.545	0.025	92.193	0.652	0.284	20.911	22	(Freeman and Freeman 2014)	Karkar Island, Madang Province, an oceanic island located 10 miles off the coast of northern New Guinea	New Guinea	800-1600	1969	2013	44	-5	146
(Frei et al. 2010)	P	Margin	5.936	0.12	29.236	0.129	0.073	1.051	45	(Frei et al. 2010)	mountain summits in the Swiss Alps	Switzerland	1700-2500	1912	2006	94	47	10
(Holzinger et al. 2008)	P	Margin	2.2	0.113	0.527	0.005	0	-2.883	140	(Holzinger et al. 2008)	12 mountains between 2,844 and 3,006 m were chosen in Grisons, Switzerland	Switzerland	2800-3500	1910	2004	94	47	10
(Jump et al. 2012)	P	Margin	40.962	0.073	85.603	0.621	0.077	10.139	24	(Jump et al. 2012)	Central Mountain Range of the island of Taiwan	Taiwan	2000-4000	1939	1991	52	24	121
(Kelly and Goulden 2008)	P	Centre	21.567	-0.167	14.941	8.306	0.142	14.448	10	(Kelly and Goulden 2008)	The Deep Canyon Transect in Southern Californiaês Santa Rosa Mountains	USA	200-2600	1977	2007	30	34	-117
(Koide et al. 2017)	P	Centre	16.3	0.043	33.138	0.322	0.13	17.547	69	(Koide et al. 2017)	Hawai'i Volcanoes National Park, southeast slope of Mauna Loa, Hawai'i.	USA	0-2600	1970	2010	40	19	-155
(Konvicka et al. 2003)	A	Centre	2.292	0.238	31.355	2.362	1.696	8.097	119	(Konvicka et al. 2003)	butterfly distribution atlas of Czech	Czech	100-1300	1965	1998	33	50	15
(Lenoir et al. 2008)	P	Centre	29.455	0.401	39.163	1.624	1.003	9.862	171	(Lenoir et al. 2008)	six mountain ranges in west Europe (the Western Alps, the Northern Pyrenees, the Massif Central, the Western Jura, the Vosges, and the Corsican range)	France	0-2600	1971	1993	22	45	5
(Maggini et al. 2011)	A	Centre	17.5	0.102	32.746	0.633	0.265	6.149	33	(Maggini et al. 2011)	Swiss territory	Switzerland	200-2800	1999	2007	8	47	8
(Massimino et al. 2015)	A	Centre	-6.467	0.386	5.811	0.513	0.135	8.796	48	(Massimino et al. 2015)	Great Britain	UK	UK	1994	2009	15	57	-4
(Molina-Martinez et al. 2016)	A	Centre	63.043	0.283	93.364	1.686	0.043	19.84	110	(Molina-Martinez et al. 2016)	Sierra de Ju arez, Oaxaca, Mexico	Mexico	100-3000	1988	2011	23	18	-96
(Moritz et al. 2008)	A	Centre	7.92	0.062	28.988	5.742	1.23	11.699	28	(Moritz et al. 2008)	Yosemite National Park	USA	0-3300	1917	2004	87	38	-120
(Morueta-Holme et al. 2015)	P	Centre	32.143	0.024	6.062	0.535	0.24	3.968	51	(Morueta-Holme et al. 2015)	The Chimborazo volcano in Ecuador.	Ecuador	3800-5200	1802	2012	210	-2	-79
(Parolo and Rossi 2008)	P	Margin	18.77	0.276	0.018	0	0	-2.989	93	(Parolo and Rossi 2008)	alpine to the nival zone on the southern slope of the Bernina Peak (4049 m a.s.l.) in the Central Alps (Italy)	Italy	2300-3300	1956	2004	48	46	10
(Ploquin et al. 2013)	A	Centre	29.72	0.072	45.499	3.25	2.648	11.704	16	(Ploquin et al. 2013)	Cantabrian Range (north-west Spain)	Spain	0-2200	1988	2008	20	43	-6
(Popy et al. 2010)	A	Centre	6.909	0.405	48.434	0.225	0.017	6.259	61	(Popy et al. 2010)	A gradient of elevation in the Italian Alps (Alta Valsessera, Piedmont).	Italy	500-2600	1993	2004	11	46	8
(Pyke et al. 2016)	A	Centre	19.697	0.308	23.837	0.171	0.016	0.654	8	(Pyke et al. 2016)	near the Rocky Mountain Biological Laboratory (RMBL) in Colorado, USA during 1974 and 2007.	USA	2600-3800	1974	2007	33	39	-107
(Raxworthy et al. 2008)	A	Centre	65.3	0.088	83.19	2.966	0.312	15.341	30	(Raxworthy et al. 2008)	the Tsaratanana Massif in northern Madagascar (sometimes referred to as the Northern Highlands)	Madagascar	1400-2900	1993	2003	10	-14	49
(Rowe et al. 2010)	A	Centre	0.38	0.093	18.038	0.05	0.161	5.554	16	(Rowe et al. 2010)	Ruby Mountains of the Great Basin	USA	1500-3100	1928	2007	79	41	-115
(Rowe et al. 2014) C	A	Centre	5.659	0.062	27.217	4.382	1.205	10.96	31	(Rowe et al. 2014)	a central region, in the central Sierra Nevada, around Yosemite National Park (•Centralê)	USA	0-4000	1922	2007	85	38	-120
(Rowe et al. 2014) N	A	Centre	0.529	0.032	32.67	6.298	1.515	10.521	25	(Rowe et al. 2014)	a northern region, in the southern Cascade Range, around Lassen Volcanic National Park (•Northernê)	USA	0-4000	1922	2007	85	41	-121
(Rowe et al. 2014) S	A	Centre	12.094	0.056	15.035	1.982	0.236	13.783	26	(Rowe et al. 2014)	a southern region, in the southern Sierra Nevada, around Kings Canyon and Sequoia National Parks (•Southernê)	USA	0-4000	1922	2007	85	36	-119
(Savage and Vellend 2015)	P	Centre	8.5	0.312	93.684	1.515	0.116	3.286	58	(Savage and Vellend 2015)	Parc national du Mont-Me_gantic, southern Quebec, Canada	Canada	500-900	1970	2012	42	45	-71
(Telwala et al. 2013)	P	Centre	17.736	0.078	7.919	0.048	0.001	0.975	124	(Telwala et al. 2013)	eastern Indian state of Sikkim	India	3000-5000	1879	2008	129	28	89
(Walther et al. 2005)	P	Margin	14.89	0.118	0.686	0.002	0	-1.579	24	(Walther et al. 2005)	Ten high mountain summits of the Bernina area in the southeastern Swiss Alps.	Switzerland	2300-3300	1912	2003	91	47	10
(Wen et al. 2017)	A	Centre	5.897	0.165	68.335	3.118	0.097	6.429	11	(Wen et al. 2017)	Wolong Nature Reserve, (102ç52__103ç24_E, 30ç45__31ç25_N), Sichuan Province.	China	1500-3500	1986	2015	29	31	103
(Wilson et al. 2005)	A	Centre	35	0.481	19.577	0.972	0.483	11.452	19	(Wilson et al. 2005)	The Sierra de Guadarrama is a mountain range of c. 100 km, running from 40ç30¢N 4ç20¢W (UTM reference 30TUK8784) in the south-west to 41ç10¢N 3ç30¢W (UTM 30TVL5657) in the north-east.	Spain	600-2400	1970	2004	34	41	-4
(Zuckerberg et al. 2009)	A	Centre	-2.6	0.431	62.339	0.711	0.111	8.796	129	(Zuckerberg et al. 2009)	The New York State BBA	USA	0-800	1982	2002	20	43	-75

## Sheet: metadata
Variable	Description
Site	Study site (n=43)
Type	Type of study taxa: "A" = animal, "P" = plant
Ref	Reference point: "Centre" = elevation optimum/mean/midpoint, "Margin" = upper/lower elevation limit
rate	Shift rate, calculated as mean elevational shift extent (m) per decade
CCR	Climate change rate, calculated as mean temperature change (°C) per decade
Cover	Mean forest cover (%) of the study site
Loss	Mean forest loss (%) of the study site
Gain	Mean forest gain (%) of the study site
Tmean	Mean temperature (°C) of the study site
n	Number of resurveyed species in each study site
Study	Reference to the source literature
Location	Description of the site location in the source literature
Country	Country of the study site
EleRange	Surveyed elevation range (m)
Start	Year of initial survey
End	Year of resurvey
Duration	Duration of the study period, calculated as the time difference between end and start year
Lat/Lon	Approximate study location in decimal degrees
