# Supplementary material for: Land-use change interacts with climate to determine elevational species redistribution
Source: Nat Commun. 2018 Apr 3;9:1315. doi: 10.1038/s41467-018-03786-9 (PMC5883048; doi:10.1038/s41467-018-03786-9)
Supplement: Supplementary file 6 — Supplementary Data 2(XLSX 440 kb) [file 41467_2018_3786_MOESM6_ESM.xlsx]

## Sheet: Shift_species_2798
SpeciesID	Species name	Site	Study	Location	Country	n	Start	End	Duration	Type	CCR	Ref.point	Summit	Elevation	Sdist	shift	Shift.rate	Cover	Loss	Gain	Tmean
1	Heteropogon contortus	(Angelo and Daehler 2013)	(Angelo and Daehler 2013)	Hawai'i Volcanoes National Park (HAVO)	USA	15	1966	2008	42	P	0.063	Centre	4220	40	4180	16.68	3.971	23.171	0.773	0.084	24.241
2	Chrysopogon aciculatus	(Angelo and Daehler 2013)	(Angelo and Daehler 2013)	Hawai'i Volcanoes National Park (HAVO)	USA	15	1966	2008	42	P	0.063	Centre	4220	130	4090	43.85	10.44	25.863	0.942	0.121	23.72
3	Melinis repens	(Angelo and Daehler 2013)	(Angelo and Daehler 2013)	Hawai'i Volcanoes National Park (HAVO)	USA	15	1966	2008	42	P	0.063	Centre	4220	160	4060	630.91	150.217	27.617	1.068	0.126	23.546
4	Melinis minutiflora	(Angelo and Daehler 2013)	(Angelo and Daehler 2013)	Hawai'i Volcanoes National Park (HAVO)	USA	15	1966	2008	42	P	0.063	Centre	4220	350	3870	571.38	136.043	34.957	1.128	0.341	22.446
5	Digitaria violascens	(Angelo and Daehler 2013)	(Angelo and Daehler 2013)	Hawai'i Volcanoes National Park (HAVO)	USA	15	1966	2008	42	P	0.063	Centre	4220	840	3380	-797.64	-189.914	39.195	0.22	0.448	19.609
6	Setaria parviflora	(Angelo and Daehler 2013)	(Angelo and Daehler 2013)	Hawai'i Volcanoes National Park (HAVO)	USA	15	1966	2008	42	P	0.063	Centre	4220	1000	3220	110.26	26.252	41.441	0.038	0.835	18.682
7	Schizachyrium condensatum	(Angelo and Daehler 2013)	(Angelo and Daehler 2013)	Hawai'i Volcanoes National Park (HAVO)	USA	15	1966	2008	42	P	0.063	Centre	4220	1130	3090	-328.62	-78.243	42.708	0.285	0.839	17.93
8	Agrostis avenacea	(Angelo and Daehler 2013)	(Angelo and Daehler 2013)	Hawai'i Volcanoes National Park (HAVO)	USA	15	1966	2008	42	P	0.063	Centre	4220	1160	3060	-39.8	-9.476	43.462	0.131	0.778	17.756
9	Cynodon dactylon	(Angelo and Daehler 2013)	(Angelo and Daehler 2013)	Hawai'i Volcanoes National Park (HAVO)	USA	15	1966	2008	42	P	0.063	Centre	4220	1210	3010	54.05	12.869	42.603	0.087	0.754	17.467
11	Anthoxanthum odoratum	(Angelo and Daehler 2013)	(Angelo and Daehler 2013)	Hawai'i Volcanoes National Park (HAVO)	USA	15	1966	2008	42	P	0.063	Centre	4220	1330	2890	316.79	75.426	43.101	0.061	0.857	16.772
10	Paspalum dilatatum	(Angelo and Daehler 2013)	(Angelo and Daehler 2013)	Hawai'i Volcanoes National Park (HAVO)	USA	15	1966	2008	42	P	0.063	Centre	4220	1330	2890	246.78	58.757	43.101	0.061	0.857	16.772
12	Holcus lanatus	(Angelo and Daehler 2013)	(Angelo and Daehler 2013)	Hawai'i Volcanoes National Park (HAVO)	USA	15	1966	2008	42	P	0.063	Centre	4220	1430	2790	207.77	49.469	40.616	0.048	0.001	16.193
13	Vulpia myuros	(Angelo and Daehler 2013)	(Angelo and Daehler 2013)	Hawai'i Volcanoes National Park (HAVO)	USA	15	1966	2008	42	P	0.063	Centre	4220	1460	2760	85.51	20.36	39.615	0.04	0.003	16.019
14	Panicum tenuifolium	(Angelo and Daehler 2013)	(Angelo and Daehler 2013)	Hawai'i Volcanoes National Park (HAVO)	USA	15	1966	2008	42	P	0.063	Centre	4220	1690	2530	-11.5	-2.738	31.872	0.098	0.027	14.687
15	Dactylis glomerata	(Angelo and Daehler 2013)	(Angelo and Daehler 2013)	Hawai'i Volcanoes National Park (HAVO)	USA	15	1966	2008	42	P	0.063	Centre	4220	2040	2180	-286.32	-68.171	17.362	0.036	0.131	12.661
16	Parus caeruleus	(Archaux 2004)GV	(Archaux 2004)	upper Giffre valley (French northern Alps, 465_N, 644_E)	France	24	1978	2002	24	A	0.634	Centre	2410	840	1570	65	27.083	63.933	2.005	0.56	8.644
17	Parus major	(Archaux 2004)GV	(Archaux 2004)	upper Giffre valley (French northern Alps, 465_N, 644_E)	France	24	1978	2002	24	A	0.634	Centre	2410	870	1540	1	0.417	65.599	1.947	0.57	8.484
18	Sitta europaea	(Archaux 2004)GV	(Archaux 2004)	upper Giffre valley (French northern Alps, 465_N, 644_E)	France	24	1978	2002	24	A	0.634	Centre	2410	900	1510	-14	-5.833	66.258	1.884	0.578	8.324
19	Parus palustris	(Archaux 2004)GV	(Archaux 2004)	upper Giffre valley (French northern Alps, 465_N, 644_E)	France	24	1978	2002	24	A	0.634	Centre	2410	910	1500	-32	-13.333	65.853	1.871	0.586	8.27
20	Aegithalos caudatus	(Archaux 2004)GV	(Archaux 2004)	upper Giffre valley (French northern Alps, 465_N, 644_E)	France	24	1978	2002	24	A	0.634	Centre	2410	950	1460	-53	-22.083	64.012	1.895	0.525	8.056
21	Turdus merula	(Archaux 2004)GV	(Archaux 2004)	upper Giffre valley (French northern Alps, 465_N, 644_E)	France	24	1978	2002	24	A	0.634	Centre	2410	960	1450	28	11.667	63.925	1.867	0.505	8.003
22	Troglodytes troglodytes	(Archaux 2004)GV	(Archaux 2004)	upper Giffre valley (French northern Alps, 465_N, 644_E)	France	24	1978	2002	24	A	0.634	Centre	2410	980	1430	54	22.5	63.591	1.806	0.497	7.896
23	Erithacus rubecula	(Archaux 2004)GV	(Archaux 2004)	upper Giffre valley (French northern Alps, 465_N, 644_E)	France	24	1978	2002	24	A	0.634	Centre	2410	1000	1410	114	47.5	64.337	1.848	0.48	7.789
25	Phylloscopus collybita	(Archaux 2004)GV	(Archaux 2004)	upper Giffre valley (French northern Alps, 465_N, 644_E)	France	24	1978	2002	24	A	0.634	Centre	2410	1000	1410	63	26.25	64.337	1.848	0.48	7.789
24	Sylvia atricapilla	(Archaux 2004)GV	(Archaux 2004)	upper Giffre valley (French northern Alps, 465_N, 644_E)	France	24	1978	2002	24	A	0.634	Centre	2410	1000	1410	3	1.25	64.337	1.848	0.48	7.789
26	Dendrocopos major	(Archaux 2004)GV	(Archaux 2004)	upper Giffre valley (French northern Alps, 465_N, 644_E)	France	24	1978	2002	24	A	0.634	Centre	2410	1030	1380	-185	-77.083	67.637	1.797	0.424	7.629
27	Regulus ignicapillus	(Archaux 2004)GV	(Archaux 2004)	upper Giffre valley (French northern Alps, 465_N, 644_E)	France	24	1978	2002	24	A	0.634	Centre	2410	1060	1350	-136	-56.667	70.881	1.613	0.446	7.469
28	Garrulus glandarius	(Archaux 2004)GV	(Archaux 2004)	upper Giffre valley (French northern Alps, 465_N, 644_E)	France	24	1978	2002	24	A	0.634	Centre	2410	1070	1340	-69	-28.75	71.311	1.621	0.507	7.415
30	Fringilla coelebs	(Archaux 2004)GV	(Archaux 2004)	upper Giffre valley (French northern Alps, 465_N, 644_E)	France	24	1978	2002	24	A	0.634	Centre	2410	1090	1320	-31	-12.917	72.933	1.685	0.516	7.308
29	Turdus philomelos	(Archaux 2004)GV	(Archaux 2004)	upper Giffre valley (French northern Alps, 465_N, 644_E)	France	24	1978	2002	24	A	0.634	Centre	2410	1090	1320	-89	-37.083	72.933	1.685	0.516	7.308
31	Certhia familiaris	(Archaux 2004)GV	(Archaux 2004)	upper Giffre valley (French northern Alps, 465_N, 644_E)	France	24	1978	2002	24	A	0.634	Centre	2410	1100	1310	-11	-4.583	73.445	1.635	0.515	7.255
33	Parus ater	(Archaux 2004)GV	(Archaux 2004)	upper Giffre valley (French northern Alps, 465_N, 644_E)	France	24	1978	2002	24	A	0.634	Centre	2410	1140	1270	-98	-40.833	73.704	1.602	0.58	7.041
32	Regulus regulus	(Archaux 2004)GV	(Archaux 2004)	upper Giffre valley (French northern Alps, 465_N, 644_E)	France	24	1978	2002	24	A	0.634	Centre	2410	1140	1270	41	17.083	73.704	1.602	0.58	7.041
34	Turdus viscivorus	(Archaux 2004)GV	(Archaux 2004)	upper Giffre valley (French northern Alps, 465_N, 644_E)	France	24	1978	2002	24	A	0.634	Centre	2410	1190	1220	-33	-13.75	75.208	1.854	0.601	6.774
35	Pyrrhula pyrrhula	(Archaux 2004)GV	(Archaux 2004)	upper Giffre valley (French northern Alps, 465_N, 644_E)	France	24	1978	2002	24	A	0.634	Centre	2410	1210	1200	-15	-6.25	75.061	1.855	0.603	6.667
36	Parus montanus	(Archaux 2004)GV	(Archaux 2004)	upper Giffre valley (French northern Alps, 465_N, 644_E)	France	24	1978	2002	24	A	0.634	Centre	2410	1220	1190	96	40	75.202	1.871	0.598	6.614
37	Parus cristatus	(Archaux 2004)GV	(Archaux 2004)	upper Giffre valley (French northern Alps, 465_N, 644_E)	France	24	1978	2002	24	A	0.634	Centre	2410	1240	1170	-125	-52.083	75.925	1.827	0.592	6.507
38	Nucifraga caryocatactes	(Archaux 2004)GV	(Archaux 2004)	upper Giffre valley (French northern Alps, 465_N, 644_E)	France	24	1978	2002	24	A	0.634	Centre	2410	1310	1100	55	22.917	76.438	1.464	0.542	6.133
39	Dryocopus martius	(Archaux 2004)GV	(Archaux 2004)	upper Giffre valley (French northern Alps, 465_N, 644_E)	France	24	1978	2002	24	A	0.634	Centre	2410	1340	1070	-77	-32.083	76.092	1.252	0.504	5.972
40	Luscinia megarhynchos	(Archaux 2004)MV	(Archaux 2004)	Mont Ventoux (French southern Alps, 4410_N, 516_E)	France	17	1973	2001	28	A	0.489	Centre	1910	490	1420	-4	-1.429	25.592	0.52	0.293	12.134
41	Sylvia cantillans	(Archaux 2004)MV	(Archaux 2004)	Mont Ventoux (French southern Alps, 4410_N, 516_E)	France	17	1973	2001	28	A	0.489	Centre	1910	590	1320	37	13.214	37.037	1.039	0.206	11.547
42	Parus major	(Archaux 2004)MV	(Archaux 2004)	Mont Ventoux (French southern Alps, 4410_N, 516_E)	France	17	1973	2001	28	A	0.489	Centre	1910	670	1240	98	35	42.351	2.551	0.58	11.077
43	Phylloscopus bonelli	(Archaux 2004)MV	(Archaux 2004)	Mont Ventoux (French southern Alps, 4410_N, 516_E)	France	17	1973	2001	28	A	0.489	Centre	1910	700	1210	-1	-0.357	44.866	2.946	0.579	10.9
44	Garrulus glandarius	(Archaux 2004)MV	(Archaux 2004)	Mont Ventoux (French southern Alps, 4410_N, 516_E)	France	17	1973	2001	28	A	0.489	Centre	1910	920	990	-27	-9.643	56.271	2.72	1.426	9.608
45	Parus caeruleus	(Archaux 2004)MV	(Archaux 2004)	Mont Ventoux (French southern Alps, 4410_N, 516_E)	France	17	1973	2001	28	A	0.489	Centre	1910	950	960	-182	-65	54.036	3.445	1.668	9.431
46	Turdus merula	(Archaux 2004)MV	(Archaux 2004)	Mont Ventoux (French southern Alps, 4410_N, 516_E)	France	17	1973	2001	28	A	0.489	Centre	1910	1000	910	104	37.143	50.976	5.435	1.919	9.138
47	Sylvia atricapilla	(Archaux 2004)MV	(Archaux 2004)	Mont Ventoux (French southern Alps, 4410_N, 516_E)	France	17	1973	2001	28	A	0.489	Centre	1910	1040	870	-22	-7.857	49.814	6.329	2.187	8.903
48	Certhia brachydactyla	(Archaux 2004)MV	(Archaux 2004)	Mont Ventoux (French southern Alps, 4410_N, 516_E)	France	17	1973	2001	28	A	0.489	Centre	1910	1100	810	15	5.357	49.403	7.388	2.375	8.55
49	Phylloscopus collybita	(Archaux 2004)MV	(Archaux 2004)	Mont Ventoux (French southern Alps, 4410_N, 516_E)	France	17	1973	2001	28	A	0.489	Centre	1910	1180	730	26	9.286	49.889	5.59	1.729	8.08
51	Fringilla coelebs	(Archaux 2004)MV	(Archaux 2004)	Mont Ventoux (French southern Alps, 4410_N, 516_E)	France	17	1973	2001	28	A	0.489	Centre	1910	1200	710	-73	-26.071	50.032	4.525	1.603	7.963
50	Regulus ignicapillus	(Archaux 2004)MV	(Archaux 2004)	Mont Ventoux (French southern Alps, 4410_N, 516_E)	France	17	1973	2001	28	A	0.489	Centre	1910	1200	710	-15	-5.357	50.032	4.525	1.603	7.963
52	Erithacus rubecula	(Archaux 2004)MV	(Archaux 2004)	Mont Ventoux (French southern Alps, 4410_N, 516_E)	France	17	1973	2001	28	A	0.489	Centre	1910	1210	700	-77	-27.5	50.392	4.738	1.41	7.904
54	Parus ater	(Archaux 2004)MV	(Archaux 2004)	Mont Ventoux (French southern Alps, 4410_N, 516_E)	France	17	1973	2001	28	A	0.489	Centre	1910	1270	640	-27	-9.643	48.473	3.796	0.62	7.551
55	Parus cristatus	(Archaux 2004)MV	(Archaux 2004)	Mont Ventoux (French southern Alps, 4410_N, 516_E)	France	17	1973	2001	28	A	0.489	Centre	1910	1270	640	-136	-48.571	48.473	3.796	0.62	7.551
53	Troglodytes troglodytes	(Archaux 2004)MV	(Archaux 2004)	Mont Ventoux (French southern Alps, 4410_N, 516_E)	France	17	1973	2001	28	A	0.489	Centre	1910	1270	640	25	8.929	48.473	3.796	0.62	7.551
56	Loxia curvirostra	(Archaux 2004)MV	(Archaux 2004)	Mont Ventoux (French southern Alps, 4410_N, 516_E)	France	17	1973	2001	28	A	0.489	Centre	1910	1370	540	-42	-15	39.663	1.078	0.533	6.964
57	Fissidens rufulus	(Bergamini et al. 2009)	(Bergamini et al. 2009)	Switzerland, covering 41,285 km2 in Central Europe.	Switzerland	61	1900	1992	92	P	0.091	Centre	4530	340	4190	192	20.87	13.981	0.516	0.204	11
58	Hyophila involuta	(Bergamini et al. 2009)	(Bergamini et al. 2009)	Switzerland, covering 41,285 km2 in Central Europe.	Switzerland	61	1900	1992	92	P	0.091	Centre	4530	420	4110	3	0.326	12.788	0.398	0.194	10.558
59	Orthotrichum diaphanum	(Bergamini et al. 2009)	(Bergamini et al. 2009)	Switzerland, covering 41,285 km2 in Central Europe.	Switzerland	61	1900	1992	92	P	0.091	Centre	4530	450	4080	46	5	16.219	0.534	0.264	10.392
60	Grimmia crinita	(Bergamini et al. 2009)	(Bergamini et al. 2009)	Switzerland, covering 41,285 km2 in Central Europe.	Switzerland	61	1900	1992	92	P	0.091	Centre	4530	460	4070	1	0.109	17.166	0.573	0.281	10.337
61	Thamnobryum alopecurum	(Bergamini et al. 2009)	(Bergamini et al. 2009)	Switzerland, covering 41,285 km2 in Central Europe.	Switzerland	61	1900	1992	92	P	0.091	Centre	4530	620	3910	-37	-4.022	35.076	1.049	0.614	9.453
62	Homalia trichomanoides	(Bergamini et al. 2009)	(Bergamini et al. 2009)	Switzerland, covering 41,285 km2 in Central Europe.	Switzerland	61	1900	1992	92	P	0.091	Centre	4530	630	3900	-88	-9.565	35.976	1.034	0.618	9.397
63	Scorpidium scorpioides	(Bergamini et al. 2009)	(Bergamini et al. 2009)	Switzerland, covering 41,285 km2 in Central Europe.	Switzerland	61	1900	1992	92	P	0.091	Centre	4530	680	3850	510	55.435	37.643	0.972	0.579	9.121
64	Trichocolea tomentella	(Bergamini et al. 2009)	(Bergamini et al. 2009)	Switzerland, covering 41,285 km2 in Central Europe.	Switzerland	61	1900	1992	92	P	0.091	Centre	4530	700	3830	57	6.196	38.168	0.956	0.536	9.01
65	Orthotrichum obtusifolium	(Bergamini et al. 2009)	(Bergamini et al. 2009)	Switzerland, covering 41,285 km2 in Central Europe.	Switzerland	61	1900	1992	92	P	0.091	Centre	4530	710	3820	74	8.043	38.485	0.94	0.502	8.955
66	Rhytidiadelphus subpinnatus	(Bergamini et al. 2009)	(Bergamini et al. 2009)	Switzerland, covering 41,285 km2 in Central Europe.	Switzerland	61	1900	1992	92	P	0.091	Centre	4530	750	3780	146	15.87	40.386	0.889	0.436	8.734
67	Climacium dendroides	(Bergamini et al. 2009)	(Bergamini et al. 2009)	Switzerland, covering 41,285 km2 in Central Europe.	Switzerland	61	1900	1992	92	P	0.091	Centre	4530	760	3770	374	40.652	40.749	0.881	0.435	8.679
68	Entodon schleicheri	(Bergamini et al. 2009)	(Bergamini et al. 2009)	Switzerland, covering 41,285 km2 in Central Europe.	Switzerland	61	1900	1992	92	P	0.091	Centre	4530	770	3760	-198	-21.522	41.233	0.881	0.429	8.623
69	Ephemerum minutissimum	(Bergamini et al. 2009)	(Bergamini et al. 2009)	Switzerland, covering 41,285 km2 in Central Europe.	Switzerland	61	1900	1992	92	P	0.091	Centre	4530	770	3760	-198	-21.522	41.233	0.881	0.429	8.623
70	Orthotrichum lyellii	(Bergamini et al. 2009)	(Bergamini et al. 2009)	Switzerland, covering 41,285 km2 in Central Europe.	Switzerland	61	1900	1992	92	P	0.091	Centre	4530	780	3750	-113	-12.283	41.832	0.886	0.414	8.568
71	Rhytidiadelphus triquetrus	(Bergamini et al. 2009)	(Bergamini et al. 2009)	Switzerland, covering 41,285 km2 in Central Europe.	Switzerland	61	1900	1992	92	P	0.091	Centre	4530	790	3740	356	38.696	42.554	0.889	0.399	8.513
72	Dicranella heteromalla	(Bergamini et al. 2009)	(Bergamini et al. 2009)	Switzerland, covering 41,285 km2 in Central Europe.	Switzerland	61	1900	1992	92	P	0.091	Centre	4530	830	3700	-84	-9.13	45.874	0.903	0.382	8.292
73	Hamatocaulis vernicosus	(Bergamini et al. 2009)	(Bergamini et al. 2009)	Switzerland, covering 41,285 km2 in Central Europe.	Switzerland	61	1900	1992	92	P	0.091	Centre	4530	860	3670	240	26.087	48.012	0.912	0.356	8.126
74	Scapania nemorea	(Bergamini et al. 2009)	(Bergamini et al. 2009)	Switzerland, covering 41,285 km2 in Central Europe.	Switzerland	61	1900	1992	92	P	0.091	Centre	4530	870	3660	-28	-3.043	48.959	0.911	0.34	8.071
75	Dicranum flagellare	(Bergamini et al. 2009)	(Bergamini et al. 2009)	Switzerland, covering 41,285 km2 in Central Europe.	Switzerland	61	1900	1992	92	P	0.091	Centre	4530	890	3640	211	22.935	50.609	0.881	0.321	7.96
76	Metzgeria furcata	(Bergamini et al. 2009)	(Bergamini et al. 2009)	Switzerland, covering 41,285 km2 in Central Europe.	Switzerland	61	1900	1992	92	P	0.091	Centre	4530	890	3640	-179	-19.457	50.609	0.881	0.321	7.96
77	Kurzia pauciflora	(Bergamini et al. 2009)	(Bergamini et al. 2009)	Switzerland, covering 41,285 km2 in Central Europe.	Switzerland	61	1900	1992	92	P	0.091	Centre	4530	900	3630	260	28.261	51.545	0.879	0.31	7.905
78	Pseudocalliergon trifarium	(Bergamini et al. 2009)	(Bergamini et al. 2009)	Switzerland, covering 41,285 km2 in Central Europe.	Switzerland	61	1900	1992	92	P	0.091	Centre	4530	920	3610	789	85.761	52.787	0.872	0.297	7.794
79	Lophocolea heterophylla	(Bergamini et al. 2009)	(Bergamini et al. 2009)	Switzerland, covering 41,285 km2 in Central Europe.	Switzerland	61	1900	1992	92	P	0.091	Centre	4530	930	3600	-65	-7.065	53.234	0.861	0.295	7.739
80	Odontoschisma denudatum	(Bergamini et al. 2009)	(Bergamini et al. 2009)	Switzerland, covering 41,285 km2 in Central Europe.	Switzerland	61	1900	1992	92	P	0.091	Centre	4530	960	3570	255	27.717	54.078	0.822	0.283	7.573
81	Bazzania trilobata	(Bergamini et al. 2009)	(Bergamini et al. 2009)	Switzerland, covering 41,285 km2 in Central Europe.	Switzerland	61	1900	1992	92	P	0.091	Centre	4530	990	3540	30	3.261	54.578	0.81	0.249	7.408
82	Hylocomium splendens	(Bergamini et al. 2009)	(Bergamini et al. 2009)	Switzerland, covering 41,285 km2 in Central Europe.	Switzerland	61	1900	1992	92	P	0.091	Centre	4530	990	3540	240	26.087	54.578	0.81	0.249	7.408
83	Rhytidiadelphus loreus	(Bergamini et al. 2009)	(Bergamini et al. 2009)	Switzerland, covering 41,285 km2 in Central Europe.	Switzerland	61	1900	1992	92	P	0.091	Centre	4530	1000	3530	133	14.457	54.622	0.817	0.244	7.352
84	Dicranum montanum	(Bergamini et al. 2009)	(Bergamini et al. 2009)	Switzerland, covering 41,285 km2 in Central Europe.	Switzerland	61	1900	1992	92	P	0.091	Centre	4530	1020	3510	-139	-15.109	55.02	0.826	0.246	7.242
85	Apometzgeria pubescens	(Bergamini et al. 2009)	(Bergamini et al. 2009)	Switzerland, covering 41,285 km2 in Central Europe.	Switzerland	61	1900	1992	92	P	0.091	Centre	4530	1030	3500	50	5.435	55.171	0.831	0.247	7.186
86	Nowellia curvifolia	(Bergamini et al. 2009)	(Bergamini et al. 2009)	Switzerland, covering 41,285 km2 in Central Europe.	Switzerland	61	1900	1992	92	P	0.091	Centre	4530	1040	3490	-173	-18.804	55.362	0.835	0.248	7.131
87	Bazzania flaccida	(Bergamini et al. 2009)	(Bergamini et al. 2009)	Switzerland, covering 41,285 km2 in Central Europe.	Switzerland	61	1900	1992	92	P	0.091	Centre	4530	1050	3480	-59	-6.413	55.662	0.848	0.249	7.076
88	Meesia triquetra	(Bergamini et al. 2009)	(Bergamini et al. 2009)	Switzerland, covering 41,285 km2 in Central Europe.	Switzerland	61	1900	1992	92	P	0.091	Centre	4530	1090	3440	400	43.478	58.525	0.909	0.262	6.855
89	Diplophyllum obtusifolium	(Bergamini et al. 2009)	(Bergamini et al. 2009)	Switzerland, covering 41,285 km2 in Central Europe.	Switzerland	61	1900	1992	92	P	0.091	Centre	4530	1170	3360	-65	-7.065	62.449	0.997	0.295	6.413
90	Buxbaumia viridis	(Bergamini et al. 2009)	(Bergamini et al. 2009)	Switzerland, covering 41,285 km2 in Central Europe.	Switzerland	61	1900	1992	92	P	0.091	Centre	4530	1200	3330	76	8.261	62.486	1.044	0.293	6.247
91	Rhytidiadelphus squarrosus	(Bergamini et al. 2009)	(Bergamini et al. 2009)	Switzerland, covering 41,285 km2 in Central Europe.	Switzerland	61	1900	1992	92	P	0.091	Centre	4530	1280	3250	-153	-16.63	60.863	1.135	0.305	5.805
92	Hookeria lucens	(Bergamini et al. 2009)	(Bergamini et al. 2009)	Switzerland, covering 41,285 km2 in Central Europe.	Switzerland	61	1900	1992	92	P	0.091	Centre	4530	1300	3230	-367	-39.891	60.309	1.14	0.323	5.694
93	Lophozia incisa	(Bergamini et al. 2009)	(Bergamini et al. 2009)	Switzerland, covering 41,285 km2 in Central Europe.	Switzerland	61	1900	1992	92	P	0.091	Centre	4530	1310	3220	182	19.783	60.073	1.139	0.334	5.639
94	Scapania curta	(Bergamini et al. 2009)	(Bergamini et al. 2009)	Switzerland, covering 41,285 km2 in Central Europe.	Switzerland	61	1900	1992	92	P	0.091	Centre	4530	1330	3200	271	29.457	59.716	1.122	0.358	5.528
95	Dicranum tauricum	(Bergamini et al. 2009)	(Bergamini et al. 2009)	Switzerland, covering 41,285 km2 in Central Europe.	Switzerland	61	1900	1992	92	P	0.091	Centre	4530	1350	3180	13	1.413	59.314	1.103	0.375	5.418
96	Lophozia longidens	(Bergamini et al. 2009)	(Bergamini et al. 2009)	Switzerland, covering 41,285 km2 in Central Europe.	Switzerland	61	1900	1992	92	P	0.091	Centre	4530	1350	3180	236	25.652	59.314	1.103	0.375	5.418
97	Ptilidium pulcherrimum	(Bergamini et al. 2009)	(Bergamini et al. 2009)	Switzerland, covering 41,285 km2 in Central Europe.	Switzerland	61	1900	1992	92	P	0.091	Centre	4530	1350	3180	-155	-16.848	59.314	1.103	0.375	5.418
98	Cinclidium stygium	(Bergamini et al. 2009)	(Bergamini et al. 2009)	Switzerland, covering 41,285 km2 in Central Europe.	Switzerland	61	1900	1992	92	P	0.091	Centre	4530	1360	3170	380	41.304	59.069	1.095	0.377	5.363
99	Blindia acuta	(Bergamini et al. 2009)	(Bergamini et al. 2009)	Switzerland, covering 41,285 km2 in Central Europe.	Switzerland	61	1900	1992	92	P	0.091	Centre	4530	1420	3110	134	14.565	57.867	0.999	0.352	5.031
100	Lophozia obtusa	(Bergamini et al. 2009)	(Bergamini et al. 2009)	Switzerland, covering 41,285 km2 in Central Europe.	Switzerland	61	1900	1992	92	P	0.091	Centre	4530	1460	3070	121	13.152	56.661	0.939	0.301	4.81
101	Racomitrium microcarpum	(Bergamini et al. 2009)	(Bergamini et al. 2009)	Switzerland, covering 41,285 km2 in Central Europe.	Switzerland	61	1900	1992	92	P	0.091	Centre	4530	1470	3060	598	65	56.438	0.926	0.295	4.755
102	Amblyodon dealbatus	(Bergamini et al. 2009)	(Bergamini et al. 2009)	Switzerland, covering 41,285 km2 in Central Europe.	Switzerland	61	1900	1992	92	P	0.091	Centre	4530	1540	2990	498	54.13	54.321	0.832	0.259	4.368
103	Kurzia trichoclados	(Bergamini et al. 2009)	(Bergamini et al. 2009)	Switzerland, covering 41,285 km2 in Central Europe.	Switzerland	61	1900	1992	92	P	0.091	Centre	4530	1540	2990	79	8.587	54.321	0.832	0.259	4.368
104	Anastrepta orcadensis	(Bergamini et al. 2009)	(Bergamini et al. 2009)	Switzerland, covering 41,285 km2 in Central Europe.	Switzerland	61	1900	1992	92	P	0.091	Centre	4530	1560	2970	-179	-19.457	53.744	0.809	0.242	4.257
105	Bazzania tricrenata	(Bergamini et al. 2009)	(Bergamini et al. 2009)	Switzerland, covering 41,285 km2 in Central Europe.	Switzerland	61	1900	1992	92	P	0.091	Centre	4530	1560	2970	-49	-5.326	53.744	0.809	0.242	4.257
106	Racomitrium fasciculare	(Bergamini et al. 2009)	(Bergamini et al. 2009)	Switzerland, covering 41,285 km2 in Central Europe.	Switzerland	61	1900	1992	92	P	0.091	Centre	4530	1570	2960	192	20.87	53.402	0.785	0.231	4.202
107	Ptilidium ciliare	(Bergamini et al. 2009)	(Bergamini et al. 2009)	Switzerland, covering 41,285 km2 in Central Europe.	Switzerland	61	1900	1992	92	P	0.091	Centre	4530	1610	2920	-24	-2.609	51.985	0.716	0.186	3.981
108	Catoscopium nigritum	(Bergamini et al. 2009)	(Bergamini et al. 2009)	Switzerland, covering 41,285 km2 in Central Europe.	Switzerland	61	1900	1992	92	P	0.091	Centre	4530	1650	2880	310	33.696	50.204	0.632	0.152	3.76
109	Sphagnum compactum	(Bergamini et al. 2009)	(Bergamini et al. 2009)	Switzerland, covering 41,285 km2 in Central Europe.	Switzerland	61	1900	1992	92	P	0.091	Centre	4530	1690	2840	-139	-15.109	48.488	0.545	0.127	3.539
110	Encalypta ciliata	(Bergamini et al. 2009)	(Bergamini et al. 2009)	Switzerland, covering 41,285 km2 in Central Europe.	Switzerland	61	1900	1992	92	P	0.091	Centre	4530	1770	2760	-176	-19.13	43.978	0.399	0.094	3.096
111	Sauteria alpina	(Bergamini et al. 2009)	(Bergamini et al. 2009)	Switzerland, covering 41,285 km2 in Central Europe.	Switzerland	61	1900	1992	92	P	0.091	Centre	4530	1770	2760	129	14.022	43.978	0.399	0.094	3.096
112	Meesia uliginosa	(Bergamini et al. 2009)	(Bergamini et al. 2009)	Switzerland, covering 41,285 km2 in Central Europe.	Switzerland	61	1900	1992	92	P	0.091	Centre	4530	1780	2750	257	27.935	43.327	0.387	0.091	3.041
113	Splachnum sphaericum	(Bergamini et al. 2009)	(Bergamini et al. 2009)	Switzerland, covering 41,285 km2 in Central Europe.	Switzerland	61	1900	1992	92	P	0.091	Centre	4530	1800	2730	60	6.522	41.959	0.359	0.086	2.931
114	Diplophyllum taxifolium	(Bergamini et al. 2009)	(Bergamini et al. 2009)	Switzerland, covering 41,285 km2 in Central Europe.	Switzerland	61	1900	1992	92	P	0.091	Centre	4530	1950	2580	84	9.13	30.592	0.113	0.036	2.102
115	Andreaea frigida	(Bergamini et al. 2009)	(Bergamini et al. 2009)	Switzerland, covering 41,285 km2 in Central Europe.	Switzerland	61	1900	1992	92	P	0.091	Centre	4530	2160	2370	77	8.37	11.526	0.019	0.011	0.941
116	Tayloria froelichiana	(Bergamini et al. 2009)	(Bergamini et al. 2009)	Switzerland, covering 41,285 km2 in Central Europe.	Switzerland	61	1900	1992	92	P	0.091	Centre	4530	2180	2350	136	14.783	9.951	0.018	0.011	0.83
117	Lophozia opacifolia	(Bergamini et al. 2009)	(Bergamini et al. 2009)	Switzerland, covering 41,285 km2 in Central Europe.	Switzerland	61	1900	1992	92	P	0.091	Centre	4530	2270	2260	-108	-11.739	4.185	0.015	0.006	0.333
118	Clematis vitalba	(Bodin et al. 2013)	(Bodin et al. 2013)	Southeast France (232_37___742_05__ E, 4259_03___4521_37__ N) and in the southern half of Corsica Island (837_09___923_41__ E,4123_37___4220_22__ N; Fig. 1)	France	175	1985	1998	13	P	0.559	Centre	4060	40	4020	192	147.692	8.683	0.655	0.15	15.232
119	Pinus pinaster	(Bodin et al. 2013)	(Bodin et al. 2013)	Southeast France (232_37___742_05__ E, 4259_03___4521_37__ N) and in the southern half of Corsica Island (837_09___923_41__ E,4123_37___4220_22__ N; Fig. 1)	France	175	1985	1998	13	P	0.559	Centre	4060	70	3990	9	6.923	11.834	1.026	0.21	15.048
120	Euphorbia characias	(Bodin et al. 2013)	(Bodin et al. 2013)	Southeast France (232_37___742_05__ E, 4259_03___4521_37__ N) and in the southern half of Corsica Island (837_09___923_41__ E,4123_37___4220_22__ N; Fig. 1)	France	175	1985	1998	13	P	0.559	Centre	4060	110	3950	-63	-48.462	16.501	1.305	0.259	14.803
121	Ligustrum vulgare	(Bodin et al. 2013)	(Bodin et al. 2013)	Southeast France (232_37___742_05__ E, 4259_03___4521_37__ N) and in the southern half of Corsica Island (837_09___923_41__ E,4123_37___4220_22__ N; Fig. 1)	France	175	1985	1998	13	P	0.559	Centre	4060	130	3930	159	122.308	18.963	1.385	0.274	14.681
122	Quercus coccifera	(Bodin et al. 2013)	(Bodin et al. 2013)	Southeast France (232_37___742_05__ E, 4259_03___4521_37__ N) and in the southern half of Corsica Island (837_09___923_41__ E,4123_37___4220_22__ N; Fig. 1)	France	175	1985	1998	13	P	0.559	Centre	4060	130	3930	-57	-43.846	18.963	1.385	0.274	14.681
123	Quercus ilex	(Bodin et al. 2013)	(Bodin et al. 2013)	Southeast France (232_37___742_05__ E, 4259_03___4521_37__ N) and in the southern half of Corsica Island (837_09___923_41__ E,4123_37___4220_22__ N; Fig. 1)	France	175	1985	1998	13	P	0.559	Centre	4060	130	3930	30	23.077	18.963	1.385	0.274	14.681
124	Hedera helix	(Bodin et al. 2013)	(Bodin et al. 2013)	Southeast France (232_37___742_05__ E, 4259_03___4521_37__ N) and in the southern half of Corsica Island (837_09___923_41__ E,4123_37___4220_22__ N; Fig. 1)	France	175	1985	1998	13	P	0.559	Centre	4060	160	3900	71	54.615	22.587	1.464	0.293	14.497
125	Rhamnus alaternus	(Bodin et al. 2013)	(Bodin et al. 2013)	Southeast France (232_37___742_05__ E, 4259_03___4521_37__ N) and in the southern half of Corsica Island (837_09___923_41__ E,4123_37___4220_22__ N; Fig. 1)	France	175	1985	1998	13	P	0.559	Centre	4060	170	3890	19	14.615	23.864	1.484	0.305	14.436
126	Lonicera etrusca	(Bodin et al. 2013)	(Bodin et al. 2013)	Southeast France (232_37___742_05__ E, 4259_03___4521_37__ N) and in the southern half of Corsica Island (837_09___923_41__ E,4123_37___4220_22__ N; Fig. 1)	France	175	1985	1998	13	P	0.559	Centre	4060	180	3880	237	182.308	25.208	1.509	0.316	14.375
127	Rubia peregrina	(Bodin et al. 2013)	(Bodin et al. 2013)	Southeast France (232_37___742_05__ E, 4259_03___4521_37__ N) and in the southern half of Corsica Island (837_09___923_41__ E,4123_37___4220_22__ N; Fig. 1)	France	175	1985	1998	13	P	0.559	Centre	4060	180	3880	20	15.385	25.208	1.509	0.316	14.375
128	Ulex parviflorus	(Bodin et al. 2013)	(Bodin et al. 2013)	Southeast France (232_37___742_05__ E, 4259_03___4521_37__ N) and in the southern half of Corsica Island (837_09___923_41__ E,4123_37___4220_22__ N; Fig. 1)	France	175	1985	1998	13	P	0.559	Centre	4060	190	3870	15	11.538	26.418	1.532	0.327	14.314
129	Cistus albidus	(Bodin et al. 2013)	(Bodin et al. 2013)	Southeast France (232_37___742_05__ E, 4259_03___4521_37__ N) and in the southern half of Corsica Island (837_09___923_41__ E,4123_37___4220_22__ N; Fig. 1)	France	175	1985	1998	13	P	0.559	Centre	4060	210	3850	15	11.538	28.901	1.613	0.362	14.191
130	Odontites luteus	(Bodin et al. 2013)	(Bodin et al. 2013)	Southeast France (232_37___742_05__ E, 4259_03___4521_37__ N) and in the southern half of Corsica Island (837_09___923_41__ E,4123_37___4220_22__ N; Fig. 1)	France	175	1985	1998	13	P	0.559	Centre	4060	210	3850	66	50.769	28.901	1.613	0.362	14.191
131	Pinus halepensis	(Bodin et al. 2013)	(Bodin et al. 2013)	Southeast France (232_37___742_05__ E, 4259_03___4521_37__ N) and in the southern half of Corsica Island (837_09___923_41__ E,4123_37___4220_22__ N; Fig. 1)	France	175	1985	1998	13	P	0.559	Centre	4060	210	3850	-7	-5.385	28.901	1.613	0.362	14.191
132	Psoralea bituminosa	(Bodin et al. 2013)	(Bodin et al. 2013)	Southeast France (232_37___742_05__ E, 4259_03___4521_37__ N) and in the southern half of Corsica Island (837_09___923_41__ E,4123_37___4220_22__ N; Fig. 1)	France	175	1985	1998	13	P	0.559	Centre	4060	220	3840	-8	-6.154	30.17	1.673	0.381	14.13
133	Helichrysum stoechas	(Bodin et al. 2013)	(Bodin et al. 2013)	Southeast France (232_37___742_05__ E, 4259_03___4521_37__ N) and in the southern half of Corsica Island (837_09___923_41__ E,4123_37___4220_22__ N; Fig. 1)	France	175	1985	1998	13	P	0.559	Centre	4060	240	3820	44	33.846	32.797	1.814	0.425	14.007
134	Juniperus oxycedrus	(Bodin et al. 2013)	(Bodin et al. 2013)	Southeast France (232_37___742_05__ E, 4259_03___4521_37__ N) and in the southern half of Corsica Island (837_09___923_41__ E,4123_37___4220_22__ N; Fig. 1)	France	175	1985	1998	13	P	0.559	Centre	4060	240	3820	2	1.538	32.797	1.814	0.425	14.007
135	Osyris alba	(Bodin et al. 2013)	(Bodin et al. 2013)	Southeast France (232_37___742_05__ E, 4259_03___4521_37__ N) and in the southern half of Corsica Island (837_09___923_41__ E,4123_37___4220_22__ N; Fig. 1)	France	175	1985	1998	13	P	0.559	Centre	4060	240	3820	6	4.615	32.797	1.814	0.425	14.007
136	Rosmarinus officinalis	(Bodin et al. 2013)	(Bodin et al. 2013)	Southeast France (232_37___742_05__ E, 4259_03___4521_37__ N) and in the southern half of Corsica Island (837_09___923_41__ E,4123_37___4220_22__ N; Fig. 1)	France	175	1985	1998	13	P	0.559	Centre	4060	240	3820	-44	-33.846	32.797	1.814	0.425	14.007
137	Phillyrea media	(Bodin et al. 2013)	(Bodin et al. 2013)	Southeast France (232_37___742_05__ E, 4259_03___4521_37__ N) and in the southern half of Corsica Island (837_09___923_41__ E,4123_37___4220_22__ N; Fig. 1)	France	175	1985	1998	13	P	0.559	Centre	4060	270	3790	-10	-7.692	36.057	2	0.486	13.824
138	Spartium junceum	(Bodin et al. 2013)	(Bodin et al. 2013)	Southeast France (232_37___742_05__ E, 4259_03___4521_37__ N) and in the southern half of Corsica Island (837_09___923_41__ E,4123_37___4220_22__ N; Fig. 1)	France	175	1985	1998	13	P	0.559	Centre	4060	280	3780	11	8.462	36.841	2.036	0.495	13.762
139	Pistacia terebinthus	(Bodin et al. 2013)	(Bodin et al. 2013)	Southeast France (232_37___742_05__ E, 4259_03___4521_37__ N) and in the southern half of Corsica Island (837_09___923_41__ E,4123_37___4220_22__ N; Fig. 1)	France	175	1985	1998	13	P	0.559	Centre	4060	290	3770	-11	-8.462	37.529	2.057	0.503	13.701
140	Lavandula latifolia	(Bodin et al. 2013)	(Bodin et al. 2013)	Southeast France (232_37___742_05__ E, 4259_03___4521_37__ N) and in the southern half of Corsica Island (837_09___923_41__ E,4123_37___4220_22__ N; Fig. 1)	France	175	1985	1998	13	P	0.559	Centre	4060	310	3750	-16	-12.308	38.883	2.099	0.517	13.579
141	Coriaria myrtifolia	(Bodin et al. 2013)	(Bodin et al. 2013)	Southeast France (232_37___742_05__ E, 4259_03___4521_37__ N) and in the southern half of Corsica Island (837_09___923_41__ E,4123_37___4220_22__ N; Fig. 1)	France	175	1985	1998	13	P	0.559	Centre	4060	340	3720	56	43.077	40.645	2.148	0.538	13.395
142	Euphorbia amygdaloides	(Bodin et al. 2013)	(Bodin et al. 2013)	Southeast France (232_37___742_05__ E, 4259_03___4521_37__ N) and in the southern half of Corsica Island (837_09___923_41__ E,4123_37___4220_22__ N; Fig. 1)	France	175	1985	1998	13	P	0.559	Centre	4060	350	3710	58	44.615	41.131	2.148	0.546	13.334
143	Staehelina dubia	(Bodin et al. 2013)	(Bodin et al. 2013)	Southeast France (232_37___742_05__ E, 4259_03___4521_37__ N) and in the southern half of Corsica Island (837_09___923_41__ E,4123_37___4220_22__ N; Fig. 1)	France	175	1985	1998	13	P	0.559	Centre	4060	370	3690	60	46.154	41.926	2.155	0.559	13.211
144	Juniperus phoenicea	(Bodin et al. 2013)	(Bodin et al. 2013)	Southeast France (232_37___742_05__ E, 4259_03___4521_37__ N) and in the southern half of Corsica Island (837_09___923_41__ E,4123_37___4220_22__ N; Fig. 1)	France	175	1985	1998	13	P	0.559	Centre	4060	390	3670	-39	-30	42.79	2.214	0.594	13.089
145	Asplenium trichomanes	(Bodin et al. 2013)	(Bodin et al. 2013)	Southeast France (232_37___742_05__ E, 4259_03___4521_37__ N) and in the southern half of Corsica Island (837_09___923_41__ E,4123_37___4220_22__ N; Fig. 1)	France	175	1985	1998	13	P	0.559	Centre	4060	400	3660	182	140	43.234	2.264	0.613	13.028
146	Dorycnium pentaphyllum	(Bodin et al. 2013)	(Bodin et al. 2013)	Southeast France (232_37___742_05__ E, 4259_03___4521_37__ N) and in the southern half of Corsica Island (837_09___923_41__ E,4123_37___4220_22__ N; Fig. 1)	France	175	1985	1998	13	P	0.559	Centre	4060	400	3660	0	0	43.234	2.264	0.613	13.028
147	Euphorbia serrata	(Bodin et al. 2013)	(Bodin et al. 2013)	Southeast France (232_37___742_05__ E, 4259_03___4521_37__ N) and in the southern half of Corsica Island (837_09___923_41__ E,4123_37___4220_22__ N; Fig. 1)	France	175	1985	1998	13	P	0.559	Centre	4060	400	3660	9	6.923	43.234	2.264	0.613	13.028
148	Fumana thymifolia	(Bodin et al. 2013)	(Bodin et al. 2013)	Southeast France (232_37___742_05__ E, 4259_03___4521_37__ N) and in the southern half of Corsica Island (837_09___923_41__ E,4123_37___4220_22__ N; Fig. 1)	France	175	1985	1998	13	P	0.559	Centre	4060	410	3650	-18	-13.846	43.722	2.312	0.633	12.966
149	Thymus vulgaris	(Bodin et al. 2013)	(Bodin et al. 2013)	Southeast France (232_37___742_05__ E, 4259_03___4521_37__ N) and in the southern half of Corsica Island (837_09___923_41__ E,4123_37___4220_22__ N; Fig. 1)	France	175	1985	1998	13	P	0.559	Centre	4060	410	3650	70	53.846	43.722	2.312	0.633	12.966
150	Asplenium ceterach	(Bodin et al. 2013)	(Bodin et al. 2013)	Southeast France (232_37___742_05__ E, 4259_03___4521_37__ N) and in the southern half of Corsica Island (837_09___923_41__ E,4123_37___4220_22__ N; Fig. 1)	France	175	1985	1998	13	P	0.559	Centre	4060	430	3630	-109	-83.846	44.624	2.398	0.668	12.844
151	Sorbus domestica	(Bodin et al. 2013)	(Bodin et al. 2013)	Southeast France (232_37___742_05__ E, 4259_03___4521_37__ N) and in the southern half of Corsica Island (837_09___923_41__ E,4123_37___4220_22__ N; Fig. 1)	France	175	1985	1998	13	P	0.559	Centre	4060	430	3630	142	109.231	44.624	2.398	0.668	12.844
152	Sorbus torminalis	(Bodin et al. 2013)	(Bodin et al. 2013)	Southeast France (232_37___742_05__ E, 4259_03___4521_37__ N) and in the southern half of Corsica Island (837_09___923_41__ E,4123_37___4220_22__ N; Fig. 1)	France	175	1985	1998	13	P	0.559	Centre	4060	440	3620	58	44.615	45.117	2.423	0.687	12.783
153	Fumana ericoides	(Bodin et al. 2013)	(Bodin et al. 2013)	Southeast France (232_37___742_05__ E, 4259_03___4521_37__ N) and in the southern half of Corsica Island (837_09___923_41__ E,4123_37___4220_22__ N; Fig. 1)	France	175	1985	1998	13	P	0.559	Centre	4060	480	3580	1	0.769	46.604	2.43	0.737	12.538
154	Calluna vulgaris	(Bodin et al. 2013)	(Bodin et al. 2013)	Southeast France (232_37___742_05__ E, 4259_03___4521_37__ N) and in the southern half of Corsica Island (837_09___923_41__ E,4123_37___4220_22__ N; Fig. 1)	France	175	1985	1998	13	P	0.559	Centre	4060	490	3570	-37	-28.462	46.824	2.424	0.742	12.476
155	Cornus sanguinea	(Bodin et al. 2013)	(Bodin et al. 2013)	Southeast France (232_37___742_05__ E, 4259_03___4521_37__ N) and in the southern half of Corsica Island (837_09___923_41__ E,4123_37___4220_22__ N; Fig. 1)	France	175	1985	1998	13	P	0.559	Centre	4060	490	3570	38	29.231	46.824	2.424	0.742	12.476
156	Lonicera periclymenum	(Bodin et al. 2013)	(Bodin et al. 2013)	Southeast France (232_37___742_05__ E, 4259_03___4521_37__ N) and in the southern half of Corsica Island (837_09___923_41__ E,4123_37___4220_22__ N; Fig. 1)	France	175	1985	1998	13	P	0.559	Centre	4060	520	3540	-272	-209.231	46.81	2.234	0.734	12.293
157	Fraxinus ornus	(Bodin et al. 2013)	(Bodin et al. 2013)	Southeast France (232_37___742_05__ E, 4259_03___4521_37__ N) and in the southern half of Corsica Island (837_09___923_41__ E,4123_37___4220_22__ N; Fig. 1)	France	175	1985	1998	13	P	0.559	Centre	4060	530	3530	85	65.385	46.805	2.16	0.724	12.232
158	Teucrium polium	(Bodin et al. 2013)	(Bodin et al. 2013)	Southeast France (232_37___742_05__ E, 4259_03___4521_37__ N) and in the southern half of Corsica Island (837_09___923_41__ E,4123_37___4220_22__ N; Fig. 1)	France	175	1985	1998	13	P	0.559	Centre	4060	530	3530	-6	-4.615	46.805	2.16	0.724	12.232
159	Erica cinerea	(Bodin et al. 2013)	(Bodin et al. 2013)	Southeast France (232_37___742_05__ E, 4259_03___4521_37__ N) and in the southern half of Corsica Island (837_09___923_41__ E,4123_37___4220_22__ N; Fig. 1)	France	175	1985	1998	13	P	0.559	Centre	4060	560	3500	0	0	46.275	1.914	0.699	12.048
160	Quercus pubescens	(Bodin et al. 2013)	(Bodin et al. 2013)	Southeast France (232_37___742_05__ E, 4259_03___4521_37__ N) and in the southern half of Corsica Island (837_09___923_41__ E,4123_37___4220_22__ N; Fig. 1)	France	175	1985	1998	13	P	0.559	Centre	4060	570	3490	81	62.308	46.035	1.834	0.696	11.987
161	Aphyllanthes monspeliensis	(Bodin et al. 2013)	(Bodin et al. 2013)	Southeast France (232_37___742_05__ E, 4259_03___4521_37__ N) and in the southern half of Corsica Island (837_09___923_41__ E,4123_37___4220_22__ N; Fig. 1)	France	175	1985	1998	13	P	0.559	Centre	4060	580	3480	10	7.692	45.809	1.759	0.686	11.925
162	Polypodium vulgare	(Bodin et al. 2013)	(Bodin et al. 2013)	Southeast France (232_37___742_05__ E, 4259_03___4521_37__ N) and in the southern half of Corsica Island (837_09___923_41__ E,4123_37___4220_22__ N; Fig. 1)	France	175	1985	1998	13	P	0.559	Centre	4060	590	3470	-66	-50.769	45.486	1.669	0.681	11.864
163	Castanea sativa	(Bodin et al. 2013)	(Bodin et al. 2013)	Southeast France (232_37___742_05__ E, 4259_03___4521_37__ N) and in the southern half of Corsica Island (837_09___923_41__ E,4123_37___4220_22__ N; Fig. 1)	France	175	1985	1998	13	P	0.559	Centre	4060	610	3450	35	26.923	44.935	1.518	0.661	11.742
164	Acer monspessulanus	(Bodin et al. 2013)	(Bodin et al. 2013)	Southeast France (232_37___742_05__ E, 4259_03___4521_37__ N) and in the southern half of Corsica Island (837_09___923_41__ E,4123_37___4220_22__ N; Fig. 1)	France	175	1985	1998	13	P	0.559	Centre	4060	620	3440	42	32.308	44.753	1.488	0.653	11.68
165	Teucrium scorodonia	(Bodin et al. 2013)	(Bodin et al. 2013)	Southeast France (232_37___742_05__ E, 4259_03___4521_37__ N) and in the southern half of Corsica Island (837_09___923_41__ E,4123_37___4220_22__ N; Fig. 1)	France	175	1985	1998	13	P	0.559	Centre	4060	620	3440	31	23.846	44.753	1.488	0.653	11.68
166	Prunus mahaleb	(Bodin et al. 2013)	(Bodin et al. 2013)	Southeast France (232_37___742_05__ E, 4259_03___4521_37__ N) and in the southern half of Corsica Island (837_09___923_41__ E,4123_37___4220_22__ N; Fig. 1)	France	175	1985	1998	13	P	0.559	Centre	4060	630	3430	101	77.692	44.73	1.474	0.655	11.619
167	Cornus mas	(Bodin et al. 2013)	(Bodin et al. 2013)	Southeast France (232_37___742_05__ E, 4259_03___4521_37__ N) and in the southern half of Corsica Island (837_09___923_41__ E,4123_37___4220_22__ N; Fig. 1)	France	175	1985	1998	13	P	0.559	Centre	4060	650	3410	-235	-180.769	44.606	1.433	0.66	11.497
168	Cotinus coggygria	(Bodin et al. 2013)	(Bodin et al. 2013)	Southeast France (232_37___742_05__ E, 4259_03___4521_37__ N) and in the southern half of Corsica Island (837_09___923_41__ E,4123_37___4220_22__ N; Fig. 1)	France	175	1985	1998	13	P	0.559	Centre	4060	650	3410	52	40	44.606	1.433	0.66	11.497
169	Euphorbia spinosa	(Bodin et al. 2013)	(Bodin et al. 2013)	Southeast France (232_37___742_05__ E, 4259_03___4521_37__ N) and in the southern half of Corsica Island (837_09___923_41__ E,4123_37___4220_22__ N; Fig. 1)	France	175	1985	1998	13	P	0.559	Centre	4060	650	3410	132	101.538	44.606	1.433	0.66	11.497
170	Teucrium chamaedrys	(Bodin et al. 2013)	(Bodin et al. 2013)	Southeast France (232_37___742_05__ E, 4259_03___4521_37__ N) and in the southern half of Corsica Island (837_09___923_41__ E,4123_37___4220_22__ N; Fig. 1)	France	175	1985	1998	13	P	0.559	Centre	4060	650	3410	151	116.154	44.606	1.433	0.66	11.497
171	Fumana procumbens	(Bodin et al. 2013)	(Bodin et al. 2013)	Southeast France (232_37___742_05__ E, 4259_03___4521_37__ N) and in the southern half of Corsica Island (837_09___923_41__ E,4123_37___4220_22__ N; Fig. 1)	France	175	1985	1998	13	P	0.559	Centre	4060	660	3400	99	76.154	44.476	1.416	0.668	11.435
172	Prunus spinosa	(Bodin et al. 2013)	(Bodin et al. 2013)	Southeast France (232_37___742_05__ E, 4259_03___4521_37__ N) and in the southern half of Corsica Island (837_09___923_41__ E,4123_37___4220_22__ N; Fig. 1)	France	175	1985	1998	13	P	0.559	Centre	4060	660	3400	13	10	44.476	1.416	0.668	11.435
173	Rhamnus saxatilis	(Bodin et al. 2013)	(Bodin et al. 2013)	Southeast France (232_37___742_05__ E, 4259_03___4521_37__ N) and in the southern half of Corsica Island (837_09___923_41__ E,4123_37___4220_22__ N; Fig. 1)	France	175	1985	1998	13	P	0.559	Centre	4060	660	3400	77	59.231	44.476	1.416	0.668	11.435
174	Cedrus atlantica	(Bodin et al. 2013)	(Bodin et al. 2013)	Southeast France (232_37___742_05__ E, 4259_03___4521_37__ N) and in the southern half of Corsica Island (837_09___923_41__ E,4123_37___4220_22__ N; Fig. 1)	France	175	1985	1998	13	P	0.559	Centre	4060	670	3390	6	4.615	44.357	1.404	0.67	11.374
175	Coronilla emerus	(Bodin et al. 2013)	(Bodin et al. 2013)	Southeast France (232_37___742_05__ E, 4259_03___4521_37__ N) and in the southern half of Corsica Island (837_09___923_41__ E,4123_37___4220_22__ N; Fig. 1)	France	175	1985	1998	13	P	0.559	Centre	4060	680	3380	13	10	44.275	1.409	0.668	11.313
176	Coronilla valentine subsp. glauca	(Bodin et al. 2013)	(Bodin et al. 2013)	Southeast France (232_37___742_05__ E, 4259_03___4521_37__ N) and in the southern half of Corsica Island (837_09___923_41__ E,4123_37___4220_22__ N; Fig. 1)	France	175	1985	1998	13	P	0.559	Centre	4060	690	3370	-128	-98.462	44.231	1.409	0.659	11.252
177	Juglans regia	(Bodin et al. 2013)	(Bodin et al. 2013)	Southeast France (232_37___742_05__ E, 4259_03___4521_37__ N) and in the southern half of Corsica Island (837_09___923_41__ E,4123_37___4220_22__ N; Fig. 1)	France	175	1985	1998	13	P	0.559	Centre	4060	690	3370	45	34.615	44.231	1.409	0.659	11.252
178	Pteridium aquilinum	(Bodin et al. 2013)	(Bodin et al. 2013)	Southeast France (232_37___742_05__ E, 4259_03___4521_37__ N) and in the southern half of Corsica Island (837_09___923_41__ E,4123_37___4220_22__ N; Fig. 1)	France	175	1985	1998	13	P	0.559	Centre	4060	690	3370	6	4.615	44.231	1.409	0.659	11.252
179	Cytisus scoparius	(Bodin et al. 2013)	(Bodin et al. 2013)	Southeast France (232_37___742_05__ E, 4259_03___4521_37__ N) and in the southern half of Corsica Island (837_09___923_41__ E,4123_37___4220_22__ N; Fig. 1)	France	175	1985	1998	13	P	0.559	Centre	4060	700	3360	33	25.385	44.323	1.423	0.642	11.191
180	Genista hispanica	(Bodin et al. 2013)	(Bodin et al. 2013)	Southeast France (232_37___742_05__ E, 4259_03___4521_37__ N) and in the southern half of Corsica Island (837_09___923_41__ E,4123_37___4220_22__ N; Fig. 1)	France	175	1985	1998	13	P	0.559	Centre	4060	710	3350	6	4.615	44.104	1.436	0.632	11.129
181	Malus sylvestris	(Bodin et al. 2013)	(Bodin et al. 2013)	Southeast France (232_37___742_05__ E, 4259_03___4521_37__ N) and in the southern half of Corsica Island (837_09___923_41__ E,4123_37___4220_22__ N; Fig. 1)	France	175	1985	1998	13	P	0.559	Centre	4060	720	3340	118	90.769	44.127	1.44	0.632	11.068
182	Abies nordmanniana	(Bodin et al. 2013)	(Bodin et al. 2013)	Southeast France (232_37___742_05__ E, 4259_03___4521_37__ N) and in the southern half of Corsica Island (837_09___923_41__ E,4123_37___4220_22__ N; Fig. 1)	France	175	1985	1998	13	P	0.559	Centre	4060	750	3310	-38	-29.231	44.193	1.481	0.638	10.884
183	Eryngium campestre	(Bodin et al. 2013)	(Bodin et al. 2013)	Southeast France (232_37___742_05__ E, 4259_03___4521_37__ N) and in the southern half of Corsica Island (837_09___923_41__ E,4123_37___4220_22__ N; Fig. 1)	France	175	1985	1998	13	P	0.559	Centre	4060	750	3310	-37	-28.462	44.193	1.481	0.638	10.884
184	Ilex aquifolium	(Bodin et al. 2013)	(Bodin et al. 2013)	Southeast France (232_37___742_05__ E, 4259_03___4521_37__ N) and in the southern half of Corsica Island (837_09___923_41__ E,4123_37___4220_22__ N; Fig. 1)	France	175	1985	1998	13	P	0.559	Centre	4060	750	3310	20	15.385	44.193	1.481	0.638	10.884
185	Buxus sempervirens	(Bodin et al. 2013)	(Bodin et al. 2013)	Southeast France (232_37___742_05__ E, 4259_03___4521_37__ N) and in the southern half of Corsica Island (837_09___923_41__ E,4123_37___4220_22__ N; Fig. 1)	France	175	1985	1998	13	P	0.559	Centre	4060	760	3300	60	46.154	44.23	1.501	0.639	10.823
186	Pseudotsuga menziesii	(Bodin et al. 2013)	(Bodin et al. 2013)	Southeast France (232_37___742_05__ E, 4259_03___4521_37__ N) and in the southern half of Corsica Island (837_09___923_41__ E,4123_37___4220_22__ N; Fig. 1)	France	175	1985	1998	13	P	0.559	Centre	4060	790	3270	18	13.846	44.184	1.586	0.635	10.639
187	Tilia platyphyllos	(Bodin et al. 2013)	(Bodin et al. 2013)	Southeast France (232_37___742_05__ E, 4259_03___4521_37__ N) and in the southern half of Corsica Island (837_09___923_41__ E,4123_37___4220_22__ N; Fig. 1)	France	175	1985	1998	13	P	0.559	Centre	4060	790	3270	415	319.231	44.184	1.586	0.635	10.639
188	Polygala calcarea	(Bodin et al. 2013)	(Bodin et al. 2013)	Southeast France (232_37___742_05__ E, 4259_03___4521_37__ N) and in the southern half of Corsica Island (837_09___923_41__ E,4123_37___4220_22__ N; Fig. 1)	France	175	1985	1998	13	P	0.559	Centre	4060	800	3260	330	253.846	44.181	1.636	0.646	10.578
189	Catananche caerulea	(Bodin et al. 2013)	(Bodin et al. 2013)	Southeast France (232_37___742_05__ E, 4259_03___4521_37__ N) and in the southern half of Corsica Island (837_09___923_41__ E,4123_37___4220_22__ N; Fig. 1)	France	175	1985	1998	13	P	0.559	Centre	4060	810	3250	64	49.231	44.231	1.676	0.653	10.517
190	Bromus erectus	(Bodin et al. 2013)	(Bodin et al. 2013)	Southeast France (232_37___742_05__ E, 4259_03___4521_37__ N) and in the southern half of Corsica Island (837_09___923_41__ E,4123_37___4220_22__ N; Fig. 1)	France	175	1985	1998	13	P	0.559	Centre	4060	820	3240	109	83.846	44.56	1.724	0.665	10.456
191	Crataegus monogyna	(Bodin et al. 2013)	(Bodin et al. 2013)	Southeast France (232_37___742_05__ E, 4259_03___4521_37__ N) and in the southern half of Corsica Island (837_09___923_41__ E,4123_37___4220_22__ N; Fig. 1)	France	175	1985	1998	13	P	0.559	Centre	4060	820	3240	42	32.308	44.56	1.724	0.665	10.456
192	Ostrya carpinifolia	(Bodin et al. 2013)	(Bodin et al. 2013)	Southeast France (232_37___742_05__ E, 4259_03___4521_37__ N) and in the southern half of Corsica Island (837_09___923_41__ E,4123_37___4220_22__ N; Fig. 1)	France	175	1985	1998	13	P	0.559	Centre	4060	820	3240	35	26.923	44.56	1.724	0.665	10.456
193	Pinus nigra subsp. laricio	(Bodin et al. 2013)	(Bodin et al. 2013)	Southeast France (232_37___742_05__ E, 4259_03___4521_37__ N) and in the southern half of Corsica Island (837_09___923_41__ E,4123_37___4220_22__ N; Fig. 1)	France	175	1985	1998	13	P	0.559	Centre	4060	830	3230	-75	-57.692	44.563	1.778	0.669	10.394
194	Prunus avium	(Bodin et al. 2013)	(Bodin et al. 2013)	Southeast France (232_37___742_05__ E, 4259_03___4521_37__ N) and in the southern half of Corsica Island (837_09___923_41__ E,4123_37___4220_22__ N; Fig. 1)	France	175	1985	1998	13	P	0.559	Centre	4060	830	3230	90	69.231	44.563	1.778	0.669	10.394
195	Daphne laureola	(Bodin et al. 2013)	(Bodin et al. 2013)	Southeast France (232_37___742_05__ E, 4259_03___4521_37__ N) and in the southern half of Corsica Island (837_09___923_41__ E,4123_37___4220_22__ N; Fig. 1)	France	175	1985	1998	13	P	0.559	Centre	4060	840	3220	67	51.538	44.525	1.822	0.675	10.333
196	Pyrus communis	(Bodin et al. 2013)	(Bodin et al. 2013)	Southeast France (232_37___742_05__ E, 4259_03___4521_37__ N) and in the southern half of Corsica Island (837_09___923_41__ E,4123_37___4220_22__ N; Fig. 1)	France	175	1985	1998	13	P	0.559	Centre	4060	840	3220	-17	-13.077	44.525	1.822	0.675	10.333
197	Genista pilosa	(Bodin et al. 2013)	(Bodin et al. 2013)	Southeast France (232_37___742_05__ E, 4259_03___4521_37__ N) and in the southern half of Corsica Island (837_09___923_41__ E,4123_37___4220_22__ N; Fig. 1)	France	175	1985	1998	13	P	0.559	Centre	4060	850	3210	-10	-7.692	44.544	1.863	0.672	10.272
198	Coronilla minima	(Bodin et al. 2013)	(Bodin et al. 2013)	Southeast France (232_37___742_05__ E, 4259_03___4521_37__ N) and in the southern half of Corsica Island (837_09___923_41__ E,4123_37___4220_22__ N; Fig. 1)	France	175	1985	1998	13	P	0.559	Centre	4060	880	3180	91	70	44.654	1.99	0.66	10.088
199	Fraxinus excelsior	(Bodin et al. 2013)	(Bodin et al. 2013)	Southeast France (232_37___742_05__ E, 4259_03___4521_37__ N) and in the southern half of Corsica Island (837_09___923_41__ E,4123_37___4220_22__ N; Fig. 1)	France	175	1985	1998	13	P	0.559	Centre	4060	900	3160	219	168.462	45.036	2.051	0.664	9.966
200	Acer campestre	(Bodin et al. 2013)	(Bodin et al. 2013)	Southeast France (232_37___742_05__ E, 4259_03___4521_37__ N) and in the southern half of Corsica Island (837_09___923_41__ E,4123_37___4220_22__ N; Fig. 1)	France	175	1985	1998	13	P	0.559	Centre	4060	910	3150	109	83.846	45.211	2.071	0.66	9.905
201	Cytisus purgans	(Bodin et al. 2013)	(Bodin et al. 2013)	Southeast France (232_37___742_05__ E, 4259_03___4521_37__ N) and in the southern half of Corsica Island (837_09___923_41__ E,4123_37___4220_22__ N; Fig. 1)	France	175	1985	1998	13	P	0.559	Centre	4060	920	3140	63	48.462	45.31	2.095	0.657	9.843
202	Quercus petraea	(Bodin et al. 2013)	(Bodin et al. 2013)	Southeast France (232_37___742_05__ E, 4259_03___4521_37__ N) and in the southern half of Corsica Island (837_09___923_41__ E,4123_37___4220_22__ N; Fig. 1)	France	175	1985	1998	13	P	0.559	Centre	4060	920	3140	-80	-61.538	45.31	2.095	0.657	9.843
203	Amelanchier ovalis	(Bodin et al. 2013)	(Bodin et al. 2013)	Southeast France (232_37___742_05__ E, 4259_03___4521_37__ N) and in the southern half of Corsica Island (837_09___923_41__ E,4123_37___4220_22__ N; Fig. 1)	France	175	1985	1998	13	P	0.559	Centre	4060	950	3110	80	61.538	46.007	2.151	0.664	9.66
204	Pinus nigra subsp. nigra	(Bodin et al. 2013)	(Bodin et al. 2013)	Southeast France (232_37___742_05__ E, 4259_03___4521_37__ N) and in the southern half of Corsica Island (837_09___923_41__ E,4123_37___4220_22__ N; Fig. 1)	France	175	1985	1998	13	P	0.559	Centre	4060	950	3110	15	11.538	46.007	2.151	0.664	9.66
205	Lonicera xylosteum	(Bodin et al. 2013)	(Bodin et al. 2013)	Southeast France (232_37___742_05__ E, 4259_03___4521_37__ N) and in the southern half of Corsica Island (837_09___923_41__ E,4123_37___4220_22__ N; Fig. 1)	France	175	1985	1998	13	P	0.559	Centre	4060	960	3100	44	33.846	46.151	2.172	0.673	9.598
206	Satureja montana	(Bodin et al. 2013)	(Bodin et al. 2013)	Southeast France (232_37___742_05__ E, 4259_03___4521_37__ N) and in the southern half of Corsica Island (837_09___923_41__ E,4123_37___4220_22__ N; Fig. 1)	France	175	1985	1998	13	P	0.559	Centre	4060	960	3100	51	39.231	46.151	2.172	0.673	9.598
207	Teucrium montanum	(Bodin et al. 2013)	(Bodin et al. 2013)	Southeast France (232_37___742_05__ E, 4259_03___4521_37__ N) and in the southern half of Corsica Island (837_09___923_41__ E,4123_37___4220_22__ N; Fig. 1)	France	175	1985	1998	13	P	0.559	Centre	4060	960	3100	174	133.846	46.151	2.172	0.673	9.598
208	Echinops ritro	(Bodin et al. 2013)	(Bodin et al. 2013)	Southeast France (232_37___742_05__ E, 4259_03___4521_37__ N) and in the southern half of Corsica Island (837_09___923_41__ E,4123_37___4220_22__ N; Fig. 1)	France	175	1985	1998	13	P	0.559	Centre	4060	1010	3050	51	39.231	46.479	2.208	0.7	9.292
209	Genista cinerea	(Bodin et al. 2013)	(Bodin et al. 2013)	Southeast France (232_37___742_05__ E, 4259_03___4521_37__ N) and in the southern half of Corsica Island (837_09___923_41__ E,4123_37___4220_22__ N; Fig. 1)	France	175	1985	1998	13	P	0.559	Centre	4060	1030	3030	13	10	46.48	2.205	0.715	9.17
210	Viburnum lantana	(Bodin et al. 2013)	(Bodin et al. 2013)	Southeast France (232_37___742_05__ E, 4259_03___4521_37__ N) and in the southern half of Corsica Island (837_09___923_41__ E,4123_37___4220_22__ N; Fig. 1)	France	175	1985	1998	13	P	0.559	Centre	4060	1030	3030	56	43.077	46.48	2.205	0.715	9.17
211	Ononis spinosa	(Bodin et al. 2013)	(Bodin et al. 2013)	Southeast France (232_37___742_05__ E, 4259_03___4521_37__ N) and in the southern half of Corsica Island (837_09___923_41__ E,4123_37___4220_22__ N; Fig. 1)	France	175	1985	1998	13	P	0.559	Centre	4060	1050	3010	186	143.077	46.459	2.214	0.729	9.047
212	Lavandula angustifolia	(Bodin et al. 2013)	(Bodin et al. 2013)	Southeast France (232_37___742_05__ E, 4259_03___4521_37__ N) and in the southern half of Corsica Island (837_09___923_41__ E,4123_37___4220_22__ N; Fig. 1)	France	175	1985	1998	13	P	0.559	Centre	4060	1060	3000	19	14.615	46.411	2.205	0.731	8.986
213	Cytisus sessilifolius	(Bodin et al. 2013)	(Bodin et al. 2013)	Southeast France (232_37___742_05__ E, 4259_03___4521_37__ N) and in the southern half of Corsica Island (837_09___923_41__ E,4123_37___4220_22__ N; Fig. 1)	France	175	1985	1998	13	P	0.559	Centre	4060	1080	2980	21	16.154	46.428	2.198	0.731	8.864
214	Tilia cordata	(Bodin et al. 2013)	(Bodin et al. 2013)	Southeast France (232_37___742_05__ E, 4259_03___4521_37__ N) and in the southern half of Corsica Island (837_09___923_41__ E,4123_37___4220_22__ N; Fig. 1)	France	175	1985	1998	13	P	0.559	Centre	4060	1080	2980	-52	-40	46.428	2.198	0.731	8.864
215	Acer opalus	(Bodin et al. 2013)	(Bodin et al. 2013)	Southeast France (232_37___742_05__ E, 4259_03___4521_37__ N) and in the southern half of Corsica Island (837_09___923_41__ E,4123_37___4220_22__ N; Fig. 1)	France	175	1985	1998	13	P	0.559	Centre	4060	1100	2960	12	9.231	46.556	2.162	0.746	8.741
216	Corylus avellana	(Bodin et al. 2013)	(Bodin et al. 2013)	Southeast France (232_37___742_05__ E, 4259_03___4521_37__ N) and in the southern half of Corsica Island (837_09___923_41__ E,4123_37___4220_22__ N; Fig. 1)	France	175	1985	1998	13	P	0.559	Centre	4060	1100	2960	87	66.923	46.556	2.162	0.746	8.741
217	Digitalis purpurea	(Bodin et al. 2013)	(Bodin et al. 2013)	Southeast France (232_37___742_05__ E, 4259_03___4521_37__ N) and in the southern half of Corsica Island (837_09___923_41__ E,4123_37___4220_22__ N; Fig. 1)	France	175	1985	1998	13	P	0.559	Centre	4060	1100	2960	96	73.846	46.556	2.162	0.746	8.741
218	Stellaria holostea	(Bodin et al. 2013)	(Bodin et al. 2013)	Southeast France (232_37___742_05__ E, 4259_03___4521_37__ N) and in the southern half of Corsica Island (837_09___923_41__ E,4123_37___4220_22__ N; Fig. 1)	France	175	1985	1998	13	P	0.559	Centre	4060	1110	2950	-111	-85.385	46.674	2.143	0.751	8.68
219	Sanguisorba minor	(Bodin et al. 2013)	(Bodin et al. 2013)	Southeast France (232_37___742_05__ E, 4259_03___4521_37__ N) and in the southern half of Corsica Island (837_09___923_41__ E,4123_37___4220_22__ N; Fig. 1)	France	175	1985	1998	13	P	0.559	Centre	4060	1120	2940	137	105.385	46.842	2.108	0.752	8.619
220	Helleborus foetidus	(Bodin et al. 2013)	(Bodin et al. 2013)	Southeast France (232_37___742_05__ E, 4259_03___4521_37__ N) and in the southern half of Corsica Island (837_09___923_41__ E,4123_37___4220_22__ N; Fig. 1)	France	175	1985	1998	13	P	0.559	Centre	4060	1130	2930	116	89.231	47.026	2.084	0.752	8.557
221	Sorbus aria	(Bodin et al. 2013)	(Bodin et al. 2013)	Southeast France (232_37___742_05__ E, 4259_03___4521_37__ N) and in the southern half of Corsica Island (837_09___923_41__ E,4123_37___4220_22__ N; Fig. 1)	France	175	1985	1998	13	P	0.559	Centre	4060	1130	2930	38	29.231	47.026	2.084	0.752	8.557
222	Galium rotundifolium	(Bodin et al. 2013)	(Bodin et al. 2013)	Southeast France (232_37___742_05__ E, 4259_03___4521_37__ N) and in the southern half of Corsica Island (837_09___923_41__ E,4123_37___4220_22__ N; Fig. 1)	France	175	1985	1998	13	P	0.559	Centre	4060	1140	2920	-48	-36.923	47.266	2.073	0.753	8.496
223	Ononis fruticosa	(Bodin et al. 2013)	(Bodin et al. 2013)	Southeast France (232_37___742_05__ E, 4259_03___4521_37__ N) and in the southern half of Corsica Island (837_09___923_41__ E,4123_37___4220_22__ N; Fig. 1)	France	175	1985	1998	13	P	0.559	Centre	4060	1140	2920	55	42.308	47.266	2.073	0.753	8.496
224	Pinus sylvestris	(Bodin et al. 2013)	(Bodin et al. 2013)	Southeast France (232_37___742_05__ E, 4259_03___4521_37__ N) and in the southern half of Corsica Island (837_09___923_41__ E,4123_37___4220_22__ N; Fig. 1)	France	175	1985	1998	13	P	0.559	Centre	4060	1160	2900	-12	-9.231	47.66	2.029	0.733	8.374
225	Populus tremula	(Bodin et al. 2013)	(Bodin et al. 2013)	Southeast France (232_37___742_05__ E, 4259_03___4521_37__ N) and in the southern half of Corsica Island (837_09___923_41__ E,4123_37___4220_22__ N; Fig. 1)	France	175	1985	1998	13	P	0.559	Centre	4060	1160	2900	291	223.846	47.66	2.029	0.733	8.374
226	Hippophae rhamnoides	(Bodin et al. 2013)	(Bodin et al. 2013)	Southeast France (232_37___742_05__ E, 4259_03___4521_37__ N) and in the southern half of Corsica Island (837_09___923_41__ E,4123_37___4220_22__ N; Fig. 1)	France	175	1985	1998	13	P	0.559	Centre	4060	1180	2880	53	40.769	48.113	1.973	0.706	8.251
227	Fagus sylvatica	(Bodin et al. 2013)	(Bodin et al. 2013)	Southeast France (232_37___742_05__ E, 4259_03___4521_37__ N) and in the southern half of Corsica Island (837_09___923_41__ E,4123_37___4220_22__ N; Fig. 1)	France	175	1985	1998	13	P	0.559	Centre	4060	1220	2840	5	3.846	49.046	1.926	0.673	8.006
228	Betula pendula	(Bodin et al. 2013)	(Bodin et al. 2013)	Southeast France (232_37___742_05__ E, 4259_03___4521_37__ N) and in the southern half of Corsica Island (837_09___923_41__ E,4123_37___4220_22__ N; Fig. 1)	France	175	1985	1998	13	P	0.559	Centre	4060	1240	2820	108	83.077	49.342	1.891	0.65	7.884
229	Polygonatum odoratum	(Bodin et al. 2013)	(Bodin et al. 2013)	Southeast France (232_37___742_05__ E, 4259_03___4521_37__ N) and in the southern half of Corsica Island (837_09___923_41__ E,4123_37___4220_22__ N; Fig. 1)	France	175	1985	1998	13	P	0.559	Centre	4060	1240	2820	-171	-131.538	49.342	1.891	0.65	7.884
230	Globularia vulgaris	(Bodin et al. 2013)	(Bodin et al. 2013)	Southeast France (232_37___742_05__ E, 4259_03___4521_37__ N) and in the southern half of Corsica Island (837_09___923_41__ E,4123_37___4220_22__ N; Fig. 1)	France	175	1985	1998	13	P	0.559	Centre	4060	1290	2770	-356	-273.846	49.828	1.678	0.633	7.578
231	Laburnum anagyroides	(Bodin et al. 2013)	(Bodin et al. 2013)	Southeast France (232_37___742_05__ E, 4259_03___4521_37__ N) and in the southern half of Corsica Island (837_09___923_41__ E,4123_37___4220_22__ N; Fig. 1)	France	175	1985	1998	13	P	0.559	Centre	4060	1330	2730	34	26.154	49.793	1.401	0.54	7.333
232	Teucrium lucidum	(Bodin et al. 2013)	(Bodin et al. 2013)	Southeast France (232_37___742_05__ E, 4259_03___4521_37__ N) and in the southern half of Corsica Island (837_09___923_41__ E,4123_37___4220_22__ N; Fig. 1)	France	175	1985	1998	13	P	0.559	Centre	4060	1340	2720	10	7.692	49.631	1.343	0.518	7.271
233	Melica uniflora	(Bodin et al. 2013)	(Bodin et al. 2013)	Southeast France (232_37___742_05__ E, 4259_03___4521_37__ N) and in the southern half of Corsica Island (837_09___923_41__ E,4123_37___4220_22__ N; Fig. 1)	France	175	1985	1998	13	P	0.559	Centre	4060	1370	2690	-90	-69.231	49.041	1.164	0.445	7.088
234	Dryopteris carthusiana	(Bodin et al. 2013)	(Bodin et al. 2013)	Southeast France (232_37___742_05__ E, 4259_03___4521_37__ N) and in the southern half of Corsica Island (837_09___923_41__ E,4123_37___4220_22__ N; Fig. 1)	France	175	1985	1998	13	P	0.559	Centre	4060	1400	2660	-148	-113.846	48.177	1.033	0.348	6.904
235	Majanthemum bifolium	(Bodin et al. 2013)	(Bodin et al. 2013)	Southeast France (232_37___742_05__ E, 4259_03___4521_37__ N) and in the southern half of Corsica Island (837_09___923_41__ E,4123_37___4220_22__ N; Fig. 1)	France	175	1985	1998	13	P	0.559	Centre	4060	1400	2660	4	3.077	48.177	1.033	0.348	6.904
236	Acer pseudoplatanus	(Bodin et al. 2013)	(Bodin et al. 2013)	Southeast France (232_37___742_05__ E, 4259_03___4521_37__ N) and in the southern half of Corsica Island (837_09___923_41__ E,4123_37___4220_22__ N; Fig. 1)	France	175	1985	1998	13	P	0.559	Centre	4060	1410	2650	68	52.308	47.841	1.01	0.323	6.843
237	Galium odoratum	(Bodin et al. 2013)	(Bodin et al. 2013)	Southeast France (232_37___742_05__ E, 4259_03___4521_37__ N) and in the southern half of Corsica Island (837_09___923_41__ E,4123_37___4220_22__ N; Fig. 1)	France	175	1985	1998	13	P	0.559	Centre	4060	1410	2650	9	6.923	47.841	1.01	0.323	6.843
238	Hepatica nobilis	(Bodin et al. 2013)	(Bodin et al. 2013)	Southeast France (232_37___742_05__ E, 4259_03___4521_37__ N) and in the southern half of Corsica Island (837_09___923_41__ E,4123_37___4220_22__ N; Fig. 1)	France	175	1985	1998	13	P	0.559	Centre	4060	1420	2640	-40	-30.769	47.477	0.985	0.308	6.782
239	Mercurialis perennis	(Bodin et al. 2013)	(Bodin et al. 2013)	Southeast France (232_37___742_05__ E, 4259_03___4521_37__ N) and in the southern half of Corsica Island (837_09___923_41__ E,4123_37___4220_22__ N; Fig. 1)	France	175	1985	1998	13	P	0.559	Centre	4060	1420	2640	-161	-123.846	47.477	0.985	0.308	6.782
240	Polygonatum verticillatum	(Bodin et al. 2013)	(Bodin et al. 2013)	Southeast France (232_37___742_05__ E, 4259_03___4521_37__ N) and in the southern half of Corsica Island (837_09___923_41__ E,4123_37___4220_22__ N; Fig. 1)	France	175	1985	1998	13	P	0.559	Centre	4060	1420	2640	22	16.923	47.477	0.985	0.308	6.782
241	Sambucus racemosa	(Bodin et al. 2013)	(Bodin et al. 2013)	Southeast France (232_37___742_05__ E, 4259_03___4521_37__ N) and in the southern half of Corsica Island (837_09___923_41__ E,4123_37___4220_22__ N; Fig. 1)	France	175	1985	1998	13	P	0.559	Centre	4060	1420	2640	202	155.385	47.477	0.985	0.308	6.782
242	Paris quadrifolia	(Bodin et al. 2013)	(Bodin et al. 2013)	Southeast France (232_37___742_05__ E, 4259_03___4521_37__ N) and in the southern half of Corsica Island (837_09___923_41__ E,4123_37___4220_22__ N; Fig. 1)	France	175	1985	1998	13	P	0.559	Centre	4060	1430	2630	29	22.308	47.102	0.983	0.297	6.72
243	Lactuca perennis	(Bodin et al. 2013)	(Bodin et al. 2013)	Southeast France (232_37___742_05__ E, 4259_03___4521_37__ N) and in the southern half of Corsica Island (837_09___923_41__ E,4123_37___4220_22__ N; Fig. 1)	France	175	1985	1998	13	P	0.559	Centre	4060	1450	2610	52	40	46.158	0.958	0.265	6.598
244	Conopodium majus	(Bodin et al. 2013)	(Bodin et al. 2013)	Southeast France (232_37___742_05__ E, 4259_03___4521_37__ N) and in the southern half of Corsica Island (837_09___923_41__ E,4123_37___4220_22__ N; Fig. 1)	France	175	1985	1998	13	P	0.559	Centre	4060	1460	2600	-17	-13.077	45.621	0.923	0.244	6.537
245	Dryopteris filix-mas	(Bodin et al. 2013)	(Bodin et al. 2013)	Southeast France (232_37___742_05__ E, 4259_03___4521_37__ N) and in the southern half of Corsica Island (837_09___923_41__ E,4123_37___4220_22__ N; Fig. 1)	France	175	1985	1998	13	P	0.559	Centre	4060	1460	2600	120	92.308	45.621	0.923	0.244	6.537
246	Solidago virgaurea	(Bodin et al. 2013)	(Bodin et al. 2013)	Southeast France (232_37___742_05__ E, 4259_03___4521_37__ N) and in the southern half of Corsica Island (837_09___923_41__ E,4123_37___4220_22__ N; Fig. 1)	France	175	1985	1998	13	P	0.559	Centre	4060	1460	2600	178	136.923	45.621	0.923	0.244	6.537
247	Cardamine heptaphylla	(Bodin et al. 2013)	(Bodin et al. 2013)	Southeast France (232_37___742_05__ E, 4259_03___4521_37__ N) and in the southern half of Corsica Island (837_09___923_41__ E,4123_37___4220_22__ N; Fig. 1)	France	175	1985	1998	13	P	0.559	Centre	4060	1470	2590	-117	-90	45.006	0.884	0.229	6.475
248	Juniperus communis	(Bodin et al. 2013)	(Bodin et al. 2013)	Southeast France (232_37___742_05__ E, 4259_03___4521_37__ N) and in the southern half of Corsica Island (837_09___923_41__ E,4123_37___4220_22__ N; Fig. 1)	France	175	1985	1998	13	P	0.559	Centre	4060	1470	2590	97	74.615	45.006	0.884	0.229	6.475
249	Lonicera nigra	(Bodin et al. 2013)	(Bodin et al. 2013)	Southeast France (232_37___742_05__ E, 4259_03___4521_37__ N) and in the southern half of Corsica Island (837_09___923_41__ E,4123_37___4220_22__ N; Fig. 1)	France	175	1985	1998	13	P	0.559	Centre	4060	1470	2590	253	194.615	45.006	0.884	0.229	6.475
250	Abies alba	(Bodin et al. 2013)	(Bodin et al. 2013)	Southeast France (232_37___742_05__ E, 4259_03___4521_37__ N) and in the southern half of Corsica Island (837_09___923_41__ E,4123_37___4220_22__ N; Fig. 1)	France	175	1985	1998	13	P	0.559	Centre	4060	1480	2580	-11	-8.462	44.345	0.859	0.217	6.414
251	Polygonatum multiflorum	(Bodin et al. 2013)	(Bodin et al. 2013)	Southeast France (232_37___742_05__ E, 4259_03___4521_37__ N) and in the southern half of Corsica Island (837_09___923_41__ E,4123_37___4220_22__ N; Fig. 1)	France	175	1985	1998	13	P	0.559	Centre	4060	1480	2580	-520	-400	44.345	0.859	0.217	6.414
252	Stellaria nemorum	(Bodin et al. 2013)	(Bodin et al. 2013)	Southeast France (232_37___742_05__ E, 4259_03___4521_37__ N) and in the southern half of Corsica Island (837_09___923_41__ E,4123_37___4220_22__ N; Fig. 1)	France	175	1985	1998	13	P	0.559	Centre	4060	1510	2550	44	33.846	42.249	0.766	0.184	6.23
253	Laserpitium gallicum	(Bodin et al. 2013)	(Bodin et al. 2013)	Southeast France (232_37___742_05__ E, 4259_03___4521_37__ N) and in the southern half of Corsica Island (837_09___923_41__ E,4123_37___4220_22__ N; Fig. 1)	France	175	1985	1998	13	P	0.559	Centre	4060	1520	2540	137	105.385	41.55	0.729	0.177	6.169
254	Athyrium filix-femina	(Bodin et al. 2013)	(Bodin et al. 2013)	Southeast France (232_37___742_05__ E, 4259_03___4521_37__ N) and in the southern half of Corsica Island (837_09___923_41__ E,4123_37___4220_22__ N; Fig. 1)	France	175	1985	1998	13	P	0.559	Centre	4060	1530	2530	5	3.846	40.826	0.697	0.17	6.108
255	Epilobium montanum	(Bodin et al. 2013)	(Bodin et al. 2013)	Southeast France (232_37___742_05__ E, 4259_03___4521_37__ N) and in the southern half of Corsica Island (837_09___923_41__ E,4123_37___4220_22__ N; Fig. 1)	France	175	1985	1998	13	P	0.559	Centre	4060	1530	2530	125	96.154	40.826	0.697	0.17	6.108
256	Hordelymus europaeus	(Bodin et al. 2013)	(Bodin et al. 2013)	Southeast France (232_37___742_05__ E, 4259_03___4521_37__ N) and in the southern half of Corsica Island (837_09___923_41__ E,4123_37___4220_22__ N; Fig. 1)	France	175	1985	1998	13	P	0.559	Centre	4060	1530	2530	-68	-52.308	40.826	0.697	0.17	6.108
257	Geranium nodosum	(Bodin et al. 2013)	(Bodin et al. 2013)	Southeast France (232_37___742_05__ E, 4259_03___4521_37__ N) and in the southern half of Corsica Island (837_09___923_41__ E,4123_37___4220_22__ N; Fig. 1)	France	175	1985	1998	13	P	0.559	Centre	4060	1540	2520	-52	-40	40.069	0.656	0.166	6.047
258	Laburnum alpinum	(Bodin et al. 2013)	(Bodin et al. 2013)	Southeast France (232_37___742_05__ E, 4259_03___4521_37__ N) and in the southern half of Corsica Island (837_09___923_41__ E,4123_37___4220_22__ N; Fig. 1)	France	175	1985	1998	13	P	0.559	Centre	4060	1550	2510	50	38.462	39.363	0.615	0.165	5.986
259	Prenanthes purpurea	(Bodin et al. 2013)	(Bodin et al. 2013)	Southeast France (232_37___742_05__ E, 4259_03___4521_37__ N) and in the southern half of Corsica Island (837_09___923_41__ E,4123_37___4220_22__ N; Fig. 1)	France	175	1985	1998	13	P	0.559	Centre	4060	1550	2510	-53	-40.769	39.363	0.615	0.165	5.986
260	Rubus idaeus	(Bodin et al. 2013)	(Bodin et al. 2013)	Southeast France (232_37___742_05__ E, 4259_03___4521_37__ N) and in the southern half of Corsica Island (837_09___923_41__ E,4123_37___4220_22__ N; Fig. 1)	France	175	1985	1998	13	P	0.559	Centre	4060	1570	2490	140	107.692	38.194	0.569	0.164	5.863
261	Orthilia secunda	(Bodin et al. 2013)	(Bodin et al. 2013)	Southeast France (232_37___742_05__ E, 4259_03___4521_37__ N) and in the southern half of Corsica Island (837_09___923_41__ E,4123_37___4220_22__ N; Fig. 1)	France	175	1985	1998	13	P	0.559	Centre	4060	1580	2480	-47	-36.154	37.698	0.569	0.161	5.802
262	Ribes alpinum	(Bodin et al. 2013)	(Bodin et al. 2013)	Southeast France (232_37___742_05__ E, 4259_03___4521_37__ N) and in the southern half of Corsica Island (837_09___923_41__ E,4123_37___4220_22__ N; Fig. 1)	France	175	1985	1998	13	P	0.559	Centre	4060	1590	2470	-222	-170.769	37.173	0.567	0.153	5.741
263	Lonicera alpigena	(Bodin et al. 2013)	(Bodin et al. 2013)	Southeast France (232_37___742_05__ E, 4259_03___4521_37__ N) and in the southern half of Corsica Island (837_09___923_41__ E,4123_37___4220_22__ N; Fig. 1)	France	175	1985	1998	13	P	0.559	Centre	4060	1600	2460	-42	-32.308	36.651	0.567	0.143	5.679
264	Picea abies	(Bodin et al. 2013)	(Bodin et al. 2013)	Southeast France (232_37___742_05__ E, 4259_03___4521_37__ N) and in the southern half of Corsica Island (837_09___923_41__ E,4123_37___4220_22__ N; Fig. 1)	France	175	1985	1998	13	P	0.559	Centre	4060	1600	2460	-4	-3.077	36.651	0.567	0.143	5.679
265	Fragaria vesca	(Bodin et al. 2013)	(Bodin et al. 2013)	Southeast France (232_37___742_05__ E, 4259_03___4521_37__ N) and in the southern half of Corsica Island (837_09___923_41__ E,4123_37___4220_22__ N; Fig. 1)	France	175	1985	1998	13	P	0.559	Centre	4060	1610	2450	17	13.077	36.185	0.575	0.132	5.618
266	Ribes petraeum	(Bodin et al. 2013)	(Bodin et al. 2013)	Southeast France (232_37___742_05__ E, 4259_03___4521_37__ N) and in the southern half of Corsica Island (837_09___923_41__ E,4123_37___4220_22__ N; Fig. 1)	France	175	1985	1998	13	P	0.559	Centre	4060	1620	2440	90	69.231	35.751	0.58	0.119	5.557
267	Anemone nemorosa	(Bodin et al. 2013)	(Bodin et al. 2013)	Southeast France (232_37___742_05__ E, 4259_03___4521_37__ N) and in the southern half of Corsica Island (837_09___923_41__ E,4123_37___4220_22__ N; Fig. 1)	France	175	1985	1998	13	P	0.559	Centre	4060	1630	2430	-127	-97.692	35.305	0.575	0.107	5.496
268	Rhamnus alpinus	(Bodin et al. 2013)	(Bodin et al. 2013)	Southeast France (232_37___742_05__ E, 4259_03___4521_37__ N) and in the southern half of Corsica Island (837_09___923_41__ E,4123_37___4220_22__ N; Fig. 1)	France	175	1985	1998	13	P	0.559	Centre	4060	1630	2430	42	32.308	35.305	0.575	0.107	5.496
269	Epilobium angustifolium	(Bodin et al. 2013)	(Bodin et al. 2013)	Southeast France (232_37___742_05__ E, 4259_03___4521_37__ N) and in the southern half of Corsica Island (837_09___923_41__ E,4123_37___4220_22__ N; Fig. 1)	France	175	1985	1998	13	P	0.559	Centre	4060	1640	2420	85	65.385	34.889	0.563	0.099	5.434
270	Galium sylvaticum	(Bodin et al. 2013)	(Bodin et al. 2013)	Southeast France (232_37___742_05__ E, 4259_03___4521_37__ N) and in the southern half of Corsica Island (837_09___923_41__ E,4123_37___4220_22__ N; Fig. 1)	France	175	1985	1998	13	P	0.559	Centre	4060	1650	2410	-104	-80	34.529	0.556	0.094	5.373
271	Luzula nivea	(Bodin et al. 2013)	(Bodin et al. 2013)	Southeast France (232_37___742_05__ E, 4259_03___4521_37__ N) and in the southern half of Corsica Island (837_09___923_41__ E,4123_37___4220_22__ N; Fig. 1)	France	175	1985	1998	13	P	0.559	Centre	4060	1660	2400	149	114.615	34.213	0.551	0.09	5.312
272	Ribes uva-crispa	(Bodin et al. 2013)	(Bodin et al. 2013)	Southeast France (232_37___742_05__ E, 4259_03___4521_37__ N) and in the southern half of Corsica Island (837_09___923_41__ E,4123_37___4220_22__ N; Fig. 1)	France	175	1985	1998	13	P	0.559	Centre	4060	1670	2390	41	31.538	33.861	0.542	0.086	5.251
273	Oxalis acetosella	(Bodin et al. 2013)	(Bodin et al. 2013)	Southeast France (232_37___742_05__ E, 4259_03___4521_37__ N) and in the southern half of Corsica Island (837_09___923_41__ E,4123_37___4220_22__ N; Fig. 1)	France	175	1985	1998	13	P	0.559	Centre	4060	1680	2380	1	0.769	33.583	0.539	0.08	5.189
274	Laserpitium siler	(Bodin et al. 2013)	(Bodin et al. 2013)	Southeast France (232_37___742_05__ E, 4259_03___4521_37__ N) and in the southern half of Corsica Island (837_09___923_41__ E,4123_37___4220_22__ N; Fig. 1)	France	175	1985	1998	13	P	0.559	Centre	4060	1700	2360	81	62.308	33.023	0.517	0.073	5.067
275	Ononis rotundifolia	(Bodin et al. 2013)	(Bodin et al. 2013)	Southeast France (232_37___742_05__ E, 4259_03___4521_37__ N) and in the southern half of Corsica Island (837_09___923_41__ E,4123_37___4220_22__ N; Fig. 1)	France	175	1985	1998	13	P	0.559	Centre	4060	1720	2340	-35	-26.923	32.46	0.474	0.07	4.945
276	Sorbus aucuparia	(Bodin et al. 2013)	(Bodin et al. 2013)	Southeast France (232_37___742_05__ E, 4259_03___4521_37__ N) and in the southern half of Corsica Island (837_09___923_41__ E,4123_37___4220_22__ N; Fig. 1)	France	175	1985	1998	13	P	0.559	Centre	4060	1720	2340	93	71.538	32.46	0.474	0.07	4.945
277	Juniperus sabina	(Bodin et al. 2013)	(Bodin et al. 2013)	Southeast France (232_37___742_05__ E, 4259_03___4521_37__ N) and in the southern half of Corsica Island (837_09___923_41__ E,4123_37___4220_22__ N; Fig. 1)	France	175	1985	1998	13	P	0.559	Centre	4060	1730	2330	81	62.308	32.184	0.454	0.072	4.883
278	Lathyrus vernus	(Bodin et al. 2013)	(Bodin et al. 2013)	Southeast France (232_37___742_05__ E, 4259_03___4521_37__ N) and in the southern half of Corsica Island (837_09___923_41__ E,4123_37___4220_22__ N; Fig. 1)	France	175	1985	1998	13	P	0.559	Centre	4060	1740	2320	-173	-133.077	31.941	0.439	0.073	4.822
279	Astragalus sempervirens	(Bodin et al. 2013)	(Bodin et al. 2013)	Southeast France (232_37___742_05__ E, 4259_03___4521_37__ N) and in the southern half of Corsica Island (837_09___923_41__ E,4123_37___4220_22__ N; Fig. 1)	France	175	1985	1998	13	P	0.559	Centre	4060	1770	2290	344	264.615	31.189	0.403	0.074	4.638
280	Heracleum sphondylium	(Bodin et al. 2013)	(Bodin et al. 2013)	Southeast France (232_37___742_05__ E, 4259_03___4521_37__ N) and in the southern half of Corsica Island (837_09___923_41__ E,4123_37___4220_22__ N; Fig. 1)	France	175	1985	1998	13	P	0.559	Centre	4060	1790	2270	-91	-70	30.636	0.365	0.074	4.516
281	Veronica officinalis	(Bodin et al. 2013)	(Bodin et al. 2013)	Southeast France (232_37___742_05__ E, 4259_03___4521_37__ N) and in the southern half of Corsica Island (837_09___923_41__ E,4123_37___4220_22__ N; Fig. 1)	France	175	1985	1998	13	P	0.559	Centre	4060	1800	2260	-17	-13.077	30.344	0.347	0.074	4.455
282	Berberis vulgaris	(Bodin et al. 2013)	(Bodin et al. 2013)	Southeast France (232_37___742_05__ E, 4259_03___4521_37__ N) and in the southern half of Corsica Island (837_09___923_41__ E,4123_37___4220_22__ N; Fig. 1)	France	175	1985	1998	13	P	0.559	Centre	4060	1830	2230	-70	-53.846	29.445	0.301	0.071	4.271
283	Cotoneaster nebrodensis	(Bodin et al. 2013)	(Bodin et al. 2013)	Southeast France (232_37___742_05__ E, 4259_03___4521_37__ N) and in the southern half of Corsica Island (837_09___923_41__ E,4123_37___4220_22__ N; Fig. 1)	France	175	1985	1998	13	P	0.559	Centre	4060	1920	2140	-282	-216.923	26.563	0.212	0.065	3.72
284	Hypericum montanum	(Bodin et al. 2013)	(Bodin et al. 2013)	Southeast France (232_37___742_05__ E, 4259_03___4521_37__ N) and in the southern half of Corsica Island (837_09___923_41__ E,4123_37___4220_22__ N; Fig. 1)	France	175	1985	1998	13	P	0.559	Centre	4060	1970	2090	-327	-251.538	24.862	0.168	0.069	3.414
285	Phyteuma spicatum	(Bodin et al. 2013)	(Bodin et al. 2013)	Southeast France (232_37___742_05__ E, 4259_03___4521_37__ N) and in the southern half of Corsica Island (837_09___923_41__ E,4123_37___4220_22__ N; Fig. 1)	France	175	1985	1998	13	P	0.559	Centre	4060	1980	2080	-100	-76.923	24.517	0.158	0.066	3.352
286	Arctostaphylos uva-ursi	(Bodin et al. 2013)	(Bodin et al. 2013)	Southeast France (232_37___742_05__ E, 4259_03___4521_37__ N) and in the southern half of Corsica Island (837_09___923_41__ E,4123_37___4220_22__ N; Fig. 1)	France	175	1985	1998	13	P	0.559	Centre	4060	1990	2070	-20	-15.385	24.144	0.147	0.063	3.291
287	Gentiana lutea	(Bodin et al. 2013)	(Bodin et al. 2013)	Southeast France (232_37___742_05__ E, 4259_03___4521_37__ N) and in the southern half of Corsica Island (837_09___923_41__ E,4123_37___4220_22__ N; Fig. 1)	France	175	1985	1998	13	P	0.559	Centre	4060	1990	2070	-45	-34.615	24.144	0.147	0.063	3.291
288	Clematis alpina	(Bodin et al. 2013)	(Bodin et al. 2013)	Southeast France (232_37___742_05__ E, 4259_03___4521_37__ N) and in the southern half of Corsica Island (837_09___923_41__ E,4123_37___4220_22__ N; Fig. 1)	France	175	1985	1998	13	P	0.559	Centre	4060	2040	2020	32	24.615	21.656	0.109	0.047	2.985
289	Meum athamanticum	(Bodin et al. 2013)	(Bodin et al. 2013)	Southeast France (232_37___742_05__ E, 4259_03___4521_37__ N) and in the southern half of Corsica Island (837_09___923_41__ E,4123_37___4220_22__ N; Fig. 1)	France	175	1985	1998	13	P	0.559	Centre	4060	2050	2010	-111	-85.385	21.072	0.097	0.04	2.924
290	Lilium martagon	(Bodin et al. 2013)	(Bodin et al. 2013)	Southeast France (232_37___742_05__ E, 4259_03___4521_37__ N) and in the southern half of Corsica Island (837_09___923_41__ E,4123_37___4220_22__ N; Fig. 1)	France	175	1985	1998	13	P	0.559	Centre	4060	2100	1960	-64	-49.231	17.857	0.065	0.029	2.618
291	Pinus uncinata	(Bodin et al. 2013)	(Bodin et al. 2013)	Southeast France (232_37___742_05__ E, 4259_03___4521_37__ N) and in the southern half of Corsica Island (837_09___923_41__ E,4123_37___4220_22__ N; Fig. 1)	France	175	1985	1998	13	P	0.559	Centre	4060	2100	1960	-47	-36.154	17.857	0.065	0.029	2.618
292	Euphorbia dulcis	(Bodin et al. 2013)	(Bodin et al. 2013)	Southeast France (232_37___742_05__ E, 4259_03___4521_37__ N) and in the southern half of Corsica Island (837_09___923_41__ E,4123_37___4220_22__ N; Fig. 1)	France	175	1985	1998	13	P	0.559	Centre	4060	2160	1900	-309	-237.692	13.379	0.04	0.017	2.25
293	Aristida ternipes var. ternipes	(Brusca et al. 2013)	(Brusca et al. 2013)	Santa Catalina Mountains of southern Arizona	USA	27	1963	2011	48	P	0.39	Centre	2800	1230	1570	377.68	78.683	0.044	0.002	0	18.271
294	Urochloa arizonica	(Brusca et al. 2013)	(Brusca et al. 2013)	Santa Catalina Mountains of southern Arizona	USA	27	1963	2011	48	P	0.39	Centre	2800	1230	1570	102.42	21.338	0.044	0.002	0	18.271
295	Muhlenbergia porteri	(Brusca et al. 2013)	(Brusca et al. 2013)	Santa Catalina Mountains of southern Arizona	USA	27	1963	2011	48	P	0.39	Centre	2800	1240	1560	-128.03	-26.672	0.05	0.003	0	18.209
298	Agave schottii	(Brusca et al. 2013)	(Brusca et al. 2013)	Santa Catalina Mountains of southern Arizona	USA	27	1963	2011	48	P	0.39	Centre	2800	1380	1420	-28.81	-6.001	0.334	0.128	0	17.34
297	Lotus greenei	(Brusca et al. 2013)	(Brusca et al. 2013)	Santa Catalina Mountains of southern Arizona	USA	27	1963	2011	48	P	0.39	Centre	2800	1380	1420	576.12	120.024	0.334	0.128	0	17.34
296	Mimosa aculeaticarpa	(Brusca et al. 2013)	(Brusca et al. 2013)	Santa Catalina Mountains of southern Arizona	USA	27	1963	2011	48	P	0.39	Centre	2800	1380	1420	-51.21	-10.669	0.334	0.128	0	17.34
299	Dasylirion wheeleri	(Brusca et al. 2013)	(Brusca et al. 2013)	Santa Catalina Mountains of southern Arizona	USA	27	1963	2011	48	P	0.39	Centre	2800	1530	1270	192.04	40.008	2.358	0.972	0	16.409
300	Bouteloua curtipendula	(Brusca et al. 2013)	(Brusca et al. 2013)	Santa Catalina Mountains of southern Arizona	USA	27	1963	2011	48	P	0.39	Centre	2800	1540	1260	-195.24	-40.675	2.636	1.014	0	16.347
303	Arctostaphylos pungens	(Brusca et al. 2013)	(Brusca et al. 2013)	Santa Catalina Mountains of southern Arizona	USA	27	1963	2011	48	P	0.39	Centre	2800	1690	1110	144.03	30.006	7.939	0.969	0	15.415
304	Brickellia californica	(Brusca et al. 2013)	(Brusca et al. 2013)	Santa Catalina Mountains of southern Arizona	USA	27	1963	2011	48	P	0.39	Centre	2800	1690	1110	38.41	8.002	7.939	0.969	0	15.415
301	Juniperus deppeana var. deppeana	(Brusca et al. 2013)	(Brusca et al. 2013)	Santa Catalina Mountains of southern Arizona	USA	27	1963	2011	48	P	0.39	Centre	2800	1690	1110	176.04	36.674	7.939	0.969	0	15.415
305	Nolina microcarpa	(Brusca et al. 2013)	(Brusca et al. 2013)	Santa Catalina Mountains of southern Arizona	USA	27	1963	2011	48	P	0.39	Centre	2800	1690	1110	35.21	7.335	7.939	0.969	0	15.415
302	Quercus emoryi	(Brusca et al. 2013)	(Brusca et al. 2013)	Santa Catalina Mountains of southern Arizona	USA	27	1963	2011	48	P	0.39	Centre	2800	1690	1110	-25.61	-5.334	7.939	0.969	0	15.415
306	Garrya wrightii	(Brusca et al. 2013)	(Brusca et al. 2013)	Santa Catalina Mountains of southern Arizona	USA	27	1963	2011	48	P	0.39	Centre	2800	1840	960	-123.22	-25.672	16.77	1.511	0	14.484
308	Muhlenbergia emersleyi	(Brusca et al. 2013)	(Brusca et al. 2013)	Santa Catalina Mountains of southern Arizona	USA	27	1963	2011	48	P	0.39	Centre	2800	1840	960	-9.6	-2	16.77	1.511	0	14.484
307	Yucca madrensis	(Brusca et al. 2013)	(Brusca et al. 2013)	Santa Catalina Mountains of southern Arizona	USA	27	1963	2011	48	P	0.39	Centre	2800	1840	960	-124.83	-26.005	16.77	1.511	0	14.484
310	Packera neomexicana	(Brusca et al. 2013)	(Brusca et al. 2013)	Santa Catalina Mountains of southern Arizona	USA	27	1963	2011	48	P	0.39	Centre	2800	1990	810	329.67	68.681	24.606	3.617	0	13.553
309	Quercus arizonica	(Brusca et al. 2013)	(Brusca et al. 2013)	Santa Catalina Mountains of southern Arizona	USA	27	1963	2011	48	P	0.39	Centre	2800	1990	810	-6.4	-1.334	24.606	3.617	0	13.553
311	Ceanothus fendleri	(Brusca et al. 2013)	(Brusca et al. 2013)	Santa Catalina Mountains of southern Arizona	USA	27	1963	2011	48	P	0.39	Centre	2800	2140	660	-4.8	-1	36.55	14.896	0	12.621
312	Thalictrum fendleri	(Brusca et al. 2013)	(Brusca et al. 2013)	Santa Catalina Mountains of southern Arizona	USA	27	1963	2011	48	P	0.39	Centre	2800	2140	660	380.88	79.349	36.55	14.896	0	12.621
318	Arceuthobium vaginatum	(Brusca et al. 2013)	(Brusca et al. 2013)	Santa Catalina Mountains of southern Arizona	USA	27	1963	2011	48	P	0.39	Centre	2800	2290	510	168.03	35.007	50.137	21.741	0	11.69
313	Pinus strobiformis	(Brusca et al. 2013)	(Brusca et al. 2013)	Santa Catalina Mountains of southern Arizona	USA	27	1963	2011	48	P	0.39	Centre	2800	2290	510	137.63	28.672	50.137	21.741	0	11.69
314	Pseudotsuga menzesii var. glauca	(Brusca et al. 2013)	(Brusca et al. 2013)	Santa Catalina Mountains of southern Arizona	USA	27	1963	2011	48	P	0.39	Centre	2800	2290	510	144.03	30.006	50.137	21.741	0	11.69
319	Pteridium aquilinum	(Brusca et al. 2013)	(Brusca et al. 2013)	Santa Catalina Mountains of southern Arizona	USA	27	1963	2011	48	P	0.39	Centre	2800	2290	510	168.03	35.007	50.137	21.741	0	11.69
315	Quercus gambelii	(Brusca et al. 2013)	(Brusca et al. 2013)	Santa Catalina Mountains of southern Arizona	USA	27	1963	2011	48	P	0.39	Centre	2800	2290	510	187.24	39.008	50.137	21.741	0	11.69
316	Quercus hypoleucoides	(Brusca et al. 2013)	(Brusca et al. 2013)	Santa Catalina Mountains of southern Arizona	USA	27	1963	2011	48	P	0.39	Centre	2800	2290	510	-155.23	-32.34	50.137	21.741	0	11.69
317	Robinia neomexicana	(Brusca et al. 2013)	(Brusca et al. 2013)	Santa Catalina Mountains of southern Arizona	USA	27	1963	2011	48	P	0.39	Centre	2800	2290	510	20.8	4.334	50.137	21.741	0	11.69
320	Icterus portoricensis	(Campos-Cerqueira et al. 2017)	(Campos-Cerqueira et al. 2017)	Luquillo Mountains (LM) in north- eastern Puerto Rico	Puerto Rico	21	1998	2015	17	A	0.264	Centre	1050	170	880	119.5	70.294	83.201	2.861	0.022	25.722
321	Coccyzus minor	(Campos-Cerqueira et al. 2017)	(Campos-Cerqueira et al. 2017)	Luquillo Mountains (LM) in north- eastern Puerto Rico	Puerto Rico	21	1998	2015	17	A	0.264	Centre	1050	190	860	69	40.588	84.1	3.03	0.019	25.613
322	Myiarchus antillarum	(Campos-Cerqueira et al. 2017)	(Campos-Cerqueira et al. 2017)	Luquillo Mountains (LM) in north- eastern Puerto Rico	Puerto Rico	21	1998	2015	17	A	0.264	Centre	1050	360	690	98.5	57.941	87.707	2.835	0.03	24.688
323	Geotrygon montana	(Campos-Cerqueira et al. 2017)	(Campos-Cerqueira et al. 2017)	Luquillo Mountains (LM) in north- eastern Puerto Rico	Puerto Rico	21	1998	2015	17	A	0.264	Centre	1050	430	620	197.5	116.176	85.273	2.656	0.01	24.307
326	Coccyzus vieillot	(Campos-Cerqueira et al. 2017)	(Campos-Cerqueira et al. 2017)	Luquillo Mountains (LM) in north- eastern Puerto Rico	Puerto Rico	21	1998	2015	17	A	0.264	Centre	1050	460	590	111.5	65.588	85.08	2.553	0.006	24.144
325	Turdus plumbeus	(Campos-Cerqueira et al. 2017)	(Campos-Cerqueira et al. 2017)	Luquillo Mountains (LM) in north- eastern Puerto Rico	Puerto Rico	21	1998	2015	17	A	0.264	Centre	1050	460	590	4.5	2.647	85.08	2.553	0.006	24.144
324	Vireo altiloquus	(Campos-Cerqueira et al. 2017)	(Campos-Cerqueira et al. 2017)	Luquillo Mountains (LM) in north- eastern Puerto Rico	Puerto Rico	21	1998	2015	17	A	0.264	Centre	1050	460	590	22.5	13.235	85.08	2.553	0.006	24.144
327	Zenaida aurita	(Campos-Cerqueira et al. 2017)	(Campos-Cerqueira et al. 2017)	Luquillo Mountains (LM) in north- eastern Puerto Rico	Puerto Rico	21	1998	2015	17	A	0.264	Centre	1050	470	580	-240	-141.176	85.509	2.42	0.009	24.09
328	Megascops nudipes	(Campos-Cerqueira et al. 2017)	(Campos-Cerqueira et al. 2017)	Luquillo Mountains (LM) in north- eastern Puerto Rico	Puerto Rico	21	1998	2015	17	A	0.264	Centre	1050	490	560	119	70	86.744	2.475	0.006	23.981
330	Margarops fuscatus	(Campos-Cerqueira et al. 2017)	(Campos-Cerqueira et al. 2017)	Luquillo Mountains (LM) in north- eastern Puerto Rico	Puerto Rico	21	1998	2015	17	A	0.264	Centre	1050	560	490	-56	-32.941	89.673	2.42	0.007	23.6
329	Nesospingus speculiferus	(Campos-Cerqueira et al. 2017)	(Campos-Cerqueira et al. 2017)	Luquillo Mountains (LM) in north- eastern Puerto Rico	Puerto Rico	21	1998	2015	17	A	0.264	Centre	1050	560	490	39	22.941	89.673	2.42	0.007	23.6
331	Spindalis portoricensis	(Campos-Cerqueira et al. 2017)	(Campos-Cerqueira et al. 2017)	Luquillo Mountains (LM) in north- eastern Puerto Rico	Puerto Rico	21	1998	2015	17	A	0.264	Centre	1050	570	480	46.5	27.353	90.116	2.384	0.011	23.546
332	Melanerpes portoricensis	(Campos-Cerqueira et al. 2017)	(Campos-Cerqueira et al. 2017)	Luquillo Mountains (LM) in north- eastern Puerto Rico	Puerto Rico	21	1998	2015	17	A	0.264	Centre	1050	580	470	23.5	13.824	90.509	2.345	0.011	23.492
333	Todus mexicanus	(Campos-Cerqueira et al. 2017)	(Campos-Cerqueira et al. 2017)	Luquillo Mountains (LM) in north- eastern Puerto Rico	Puerto Rico	21	1998	2015	17	A	0.264	Centre	1050	580	470	2	1.176	90.509	2.345	0.011	23.492
334	Tyrannus dominicensis	(Campos-Cerqueira et al. 2017)	(Campos-Cerqueira et al. 2017)	Luquillo Mountains (LM) in north- eastern Puerto Rico	Puerto Rico	21	1998	2015	17	A	0.264	Centre	1050	580	470	0	0	90.509	2.345	0.011	23.492
337	Coereba flaveola	(Campos-Cerqueira et al. 2017)	(Campos-Cerqueira et al. 2017)	Luquillo Mountains (LM) in north- eastern Puerto Rico	Puerto Rico	21	1998	2015	17	A	0.264	Centre	1050	590	460	0	0	91.041	2.203	0.007	23.437
335	Loxigilla portoricensis	(Campos-Cerqueira et al. 2017)	(Campos-Cerqueira et al. 2017)	Luquillo Mountains (LM) in north- eastern Puerto Rico	Puerto Rico	21	1998	2015	17	A	0.264	Centre	1050	590	460	0	0	91.041	2.203	0.007	23.437
336	Patagioenas squamosa	(Campos-Cerqueira et al. 2017)	(Campos-Cerqueira et al. 2017)	Luquillo Mountains (LM) in north- eastern Puerto Rico	Puerto Rico	21	1998	2015	17	A	0.264	Centre	1050	590	460	0	0	91.041	2.203	0.007	23.437
338	Euphonia musica	(Campos-Cerqueira et al. 2017)	(Campos-Cerqueira et al. 2017)	Luquillo Mountains (LM) in north- eastern Puerto Rico	Puerto Rico	21	1998	2015	17	A	0.264	Centre	1050	670	380	319.5	187.941	93.605	1.313	0.031	23.002
339	Setophaga ruticilla	(Campos-Cerqueira et al. 2017)	(Campos-Cerqueira et al. 2017)	Luquillo Mountains (LM) in north- eastern Puerto Rico	Puerto Rico	21	1998	2015	17	A	0.264	Centre	1050	670	380	237.5	139.706	93.605	1.313	0.031	23.002
340	Setophaga angelae	(Campos-Cerqueira et al. 2017)	(Campos-Cerqueira et al. 2017)	Luquillo Mountains (LM) in north- eastern Puerto Rico	Puerto Rico	21	1998	2015	17	A	0.264	Centre	1050	820	230	83.5	49.118	93.145	1.25	0.006	22.186
341	NA	(Chen et al. 2011)	(Chen et al. 2011)	Mount Kinabalu, Sabah, Malaysia	Malaysia	130	1965	2007	42	A	0.181	Centre	4050	1580	2470	-32.82	-7.814	86.24	0.294	0	16.737
342	NA	(Chen et al. 2011)	(Chen et al. 2011)	Mount Kinabalu, Sabah, Malaysia	Malaysia	130	1965	2007	42	A	0.181	Centre	4050	1830	2220	557.99	132.855	91.125	0	0	15.586
343	NA	(Chen et al. 2011)	(Chen et al. 2011)	Mount Kinabalu, Sabah, Malaysia	Malaysia	130	1965	2007	42	A	0.181	Centre	4050	1880	2170	-6.56	-1.562	90.404	0.254	0	15.281
344	NA	(Chen et al. 2011)	(Chen et al. 2011)	Mount Kinabalu, Sabah, Malaysia	Malaysia	130	1965	2007	42	A	0.181	Centre	4050	1950	2100	52.52	12.505	90.932	0	0	14.994
345	NA	(Chen et al. 2011)	(Chen et al. 2011)	Mount Kinabalu, Sabah, Malaysia	Malaysia	130	1965	2007	42	A	0.181	Centre	4050	2090	1960	-111.6	-26.571	91.527	0.487	0	14.32
346	NA	(Chen et al. 2011)	(Chen et al. 2011)	Mount Kinabalu, Sabah, Malaysia	Malaysia	130	1965	2007	42	A	0.181	Centre	4050	2110	1940	571.12	135.981	91.465	0.478	0	14.252
347	NA	(Chen et al. 2011)	(Chen et al. 2011)	Mount Kinabalu, Sabah, Malaysia	Malaysia	130	1965	2007	42	A	0.181	Centre	4050	2250	1800	144.42	34.386	88.986	0	0	13.584
348	NA	(Chen et al. 2011)	(Chen et al. 2011)	Mount Kinabalu, Sabah, Malaysia	Malaysia	130	1965	2007	42	A	0.181	Centre	4050	2270	1780	223.19	53.14	89.038	0	0	13.469
349	NA	(Chen et al. 2011)	(Chen et al. 2011)	Mount Kinabalu, Sabah, Malaysia	Malaysia	130	1965	2007	42	A	0.181	Centre	4050	2300	1750	183.81	43.764	89.58	0	0	13.288
350	NA	(Chen et al. 2011)	(Chen et al. 2011)	Mount Kinabalu, Sabah, Malaysia	Malaysia	130	1965	2007	42	A	0.181	Centre	4050	2320	1730	229.76	54.705	89.679	0	0	13.301
351	NA	(Chen et al. 2011)	(Chen et al. 2011)	Mount Kinabalu, Sabah, Malaysia	Malaysia	130	1965	2007	42	A	0.181	Centre	4050	2530	1520	98.47	23.445	86.562	0	0	12.582
352	NA	(Chen et al. 2011)	(Chen et al. 2011)	Mount Kinabalu, Sabah, Malaysia	Malaysia	130	1965	2007	42	A	0.181	Centre	4050	2630	1420	45.95	10.94	85.201	0	0	12.048
353	NA	(Chen et al. 2011)	(Chen et al. 2011)	Mount Kinabalu, Sabah, Malaysia	Malaysia	130	1965	2007	42	A	0.181	Centre	4050	2650	1400	26.26	6.252	85.619	0	0	12.049
354	NA	(Chen et al. 2011)	(Chen et al. 2011)	Mount Kinabalu, Sabah, Malaysia	Malaysia	130	1965	2007	42	A	0.181	Centre	4050	2650	1400	-72.21	-17.193	85.619	0	0	11.869
355	NA	(Chen et al. 2011)	(Chen et al. 2011)	Mount Kinabalu, Sabah, Malaysia	Malaysia	130	1965	2007	42	A	0.181	Centre	4050	2650	1400	0	0	85.619	0	0	11.864
356	NA	(Chen et al. 2011)	(Chen et al. 2011)	Mount Kinabalu, Sabah, Malaysia	Malaysia	130	1965	2007	42	A	0.181	Centre	4050	2670	1380	13.13	3.126	85.964	0	0	11.753
357	NA	(Chen et al. 2011)	(Chen et al. 2011)	Mount Kinabalu, Sabah, Malaysia	Malaysia	130	1965	2007	42	A	0.181	Centre	4050	2670	1380	13.13	3.126	85.964	0	0	11.722
358	NA	(Chen et al. 2011)	(Chen et al. 2011)	Mount Kinabalu, Sabah, Malaysia	Malaysia	130	1965	2007	42	A	0.181	Centre	4050	2710	1340	459.52	109.41	84.969	0	0	10.972
359	NA	(Chen et al. 2011)	(Chen et al. 2011)	Mount Kinabalu, Sabah, Malaysia	Malaysia	130	1965	2007	42	A	0.181	Centre	4050	3130	920	-275.71	-65.645	76.918	0	0	9.585
360	NA	(Chen et al. 2011)	(Chen et al. 2011)	Mount Kinabalu, Sabah, Malaysia	Malaysia	130	1965	2007	42	A	0.181	Centre	4050	3370	680	39.39	9.379	45.519	0	0	8.849
361	NA	(Chen et al. 2011)	(Chen et al. 2011)	Mount Kinabalu, Sabah, Malaysia	Malaysia	130	1965	2007	42	A	0.181	Centre	4050	3470	580	-26.26	-6.252	23.156	0	0	8.841
362	Pungitius pungitius	(Comte and Grenouillet 2013)	(Comte and Grenouillet 2013)	distributional changes of 32 stream fish species in France	France	32	1986	2006	20	A	0.446	Centre	4220	110	4110	7.49	3.745	16.266	2.05	1.051	12.496
363	Anguilla anguilla	(Comte and Grenouillet 2013)	(Comte and Grenouillet 2013)	distributional changes of 32 stream fish species in France	France	32	1986	2006	20	A	0.446	Centre	4220	120	4100	4.47	2.235	16.319	1.894	0.982	12.449
364	Lepomis gibbosus	(Comte and Grenouillet 2013)	(Comte and Grenouillet 2013)	distributional changes of 32 stream fish species in France	France	32	1986	2006	20	A	0.446	Centre	4220	170	4050	12.89	6.445	17.232	1.079	0.687	12.213
365	Cyprinus carpio	(Comte and Grenouillet 2013)	(Comte and Grenouillet 2013)	distributional changes of 32 stream fish species in France	France	32	1986	2006	20	A	0.446	Centre	4220	180	4040	15.08	7.54	17.513	1.006	0.64	12.166
366	Abramis brama	(Comte and Grenouillet 2013)	(Comte and Grenouillet 2013)	distributional changes of 32 stream fish species in France	France	32	1986	2006	20	A	0.446	Centre	4220	210	4010	-1.03	-0.515	19.521	0.907	0.546	12.024
367	Sander lucioperca	(Comte and Grenouillet 2013)	(Comte and Grenouillet 2013)	distributional changes of 32 stream fish species in France	France	32	1986	2006	20	A	0.446	Centre	4220	210	4010	8.86	4.43	19.521	0.907	0.546	12.024
368	Gymnocephalus cernua	(Comte and Grenouillet 2013)	(Comte and Grenouillet 2013)	distributional changes of 32 stream fish species in France	France	32	1986	2006	20	A	0.446	Centre	4220	220	4000	43.49	21.745	20.343	0.876	0.531	11.977
369	Perca fluviatilis	(Comte and Grenouillet 2013)	(Comte and Grenouillet 2013)	distributional changes of 32 stream fish species in France	France	32	1986	2006	20	A	0.446	Centre	4220	220	4000	-1.14	-0.57	20.343	0.876	0.531	11.977
370	Rutilus rutilus	(Comte and Grenouillet 2013)	(Comte and Grenouillet 2013)	distributional changes of 32 stream fish species in France	France	32	1986	2006	20	A	0.446	Centre	4220	220	4000	5.58	2.79	20.343	0.876	0.531	11.977
371	Tinca tinca	(Comte and Grenouillet 2013)	(Comte and Grenouillet 2013)	distributional changes of 32 stream fish species in France	France	32	1986	2006	20	A	0.446	Centre	4220	220	4000	16.27	8.135	20.343	0.876	0.531	11.977
372	Alburnus alburnus	(Comte and Grenouillet 2013)	(Comte and Grenouillet 2013)	distributional changes of 32 stream fish species in France	France	32	1986	2006	20	A	0.446	Centre	4220	240	3980	9.81	4.905	22.074	0.895	0.55	11.883
373	Scardinius erythrophthalmus	(Comte and Grenouillet 2013)	(Comte and Grenouillet 2013)	distributional changes of 32 stream fish species in France	France	32	1986	2006	20	A	0.446	Centre	4220	240	3980	23.29	11.645	22.074	0.895	0.55	11.883
374	Ameiurus melas	(Comte and Grenouillet 2013)	(Comte and Grenouillet 2013)	distributional changes of 32 stream fish species in France	France	32	1986	2006	20	A	0.446	Centre	4220	250	3970	-20.34	-10.17	23.033	0.92	0.56	11.836
375	Blicca bjoerkna	(Comte and Grenouillet 2013)	(Comte and Grenouillet 2013)	distributional changes of 32 stream fish species in France	France	32	1986	2006	20	A	0.446	Centre	4220	250	3970	19.51	9.755	23.033	0.92	0.56	11.836
376	Esox lucius	(Comte and Grenouillet 2013)	(Comte and Grenouillet 2013)	distributional changes of 32 stream fish species in France	France	32	1986	2006	20	A	0.446	Centre	4220	250	3970	14.6	7.3	23.033	0.92	0.56	11.836
377	Parachondrostoma toxostoma	(Comte and Grenouillet 2013)	(Comte and Grenouillet 2013)	distributional changes of 32 stream fish species in France	France	32	1986	2006	20	A	0.446	Centre	4220	250	3970	7.21	3.605	23.033	0.92	0.56	11.836
378	Gasterosteus aculeatus	(Comte and Grenouillet 2013)	(Comte and Grenouillet 2013)	distributional changes of 32 stream fish species in France	France	32	1986	2006	20	A	0.446	Centre	4220	260	3960	-0.28	-0.14	24.024	0.94	0.573	11.789
379	Gobio gobio	(Comte and Grenouillet 2013)	(Comte and Grenouillet 2013)	distributional changes of 32 stream fish species in France	France	32	1986	2006	20	A	0.446	Centre	4220	270	3950	9.43	4.715	25.028	0.962	0.587	11.741
380	Squalius cephalus	(Comte and Grenouillet 2013)	(Comte and Grenouillet 2013)	distributional changes of 32 stream fish species in France	France	32	1986	2006	20	A	0.446	Centre	4220	280	3940	4.38	2.19	25.91	0.976	0.605	11.694
381	Leuciscus leuciscus	(Comte and Grenouillet 2013)	(Comte and Grenouillet 2013)	distributional changes of 32 stream fish species in France	France	32	1986	2006	20	A	0.446	Centre	4220	290	3930	14.18	7.09	26.842	0.998	0.625	11.647
382	Alburnoides bipunctatus	(Comte and Grenouillet 2013)	(Comte and Grenouillet 2013)	distributional changes of 32 stream fish species in France	France	32	1986	2006	20	A	0.446	Centre	4220	310	3910	-4.47	-2.235	28.216	1.023	0.662	11.553
383	Salmo salar	(Comte and Grenouillet 2013)	(Comte and Grenouillet 2013)	distributional changes of 32 stream fish species in France	France	32	1986	2006	20	A	0.446	Centre	4220	310	3910	122.35	61.175	28.216	1.023	0.662	11.553
384	Barbatula barbatula	(Comte and Grenouillet 2013)	(Comte and Grenouillet 2013)	distributional changes of 32 stream fish species in France	France	32	1986	2006	20	A	0.446	Centre	4220	320	3900	23.12	11.56	28.64	1.029	0.679	11.506
385	Lota lota	(Comte and Grenouillet 2013)	(Comte and Grenouillet 2013)	distributional changes of 32 stream fish species in France	France	32	1986	2006	20	A	0.446	Centre	4220	340	3880	63.07	31.535	29.716	1.06	0.723	11.411
386	Barbus barbus	(Comte and Grenouillet 2013)	(Comte and Grenouillet 2013)	distributional changes of 32 stream fish species in France	France	32	1986	2006	20	A	0.446	Centre	4220	350	3870	-2.63	-1.315	30.264	1.082	0.752	11.364
387	Chondrostoma nasus	(Comte and Grenouillet 2013)	(Comte and Grenouillet 2013)	distributional changes of 32 stream fish species in France	France	32	1986	2006	20	A	0.446	Centre	4220	360	3860	-7.33	-3.665	30.799	1.1	0.777	11.317
388	Phoxinus phoxinus	(Comte and Grenouillet 2013)	(Comte and Grenouillet 2013)	distributional changes of 32 stream fish species in France	France	32	1986	2006	20	A	0.446	Centre	4220	400	3820	38.82	19.41	33.164	1.235	0.87	11.129
389	Cottus gobio	(Comte and Grenouillet 2013)	(Comte and Grenouillet 2013)	distributional changes of 32 stream fish species in France	France	32	1986	2006	20	A	0.446	Centre	4220	410	3810	5.92	2.96	33.766	1.27	0.884	11.081
390	Thymallus thymallus	(Comte and Grenouillet 2013)	(Comte and Grenouillet 2013)	distributional changes of 32 stream fish species in France	France	32	1986	2006	20	A	0.446	Centre	4220	500	3720	190.97	95.485	40.056	1.692	0.974	10.657
391	Telestes souffia	(Comte and Grenouillet 2013)	(Comte and Grenouillet 2013)	distributional changes of 32 stream fish species in France	France	32	1986	2006	20	A	0.446	Centre	4220	520	3700	45.36	22.68	41.101	1.793	1.02	10.563
392	Barbus meridionalis	(Comte and Grenouillet 2013)	(Comte and Grenouillet 2013)	distributional changes of 32 stream fish species in France	France	32	1986	2006	20	A	0.446	Centre	4220	590	3630	102.56	51.28	43.333	2.031	1.259	10.233
393	Salmo trutta	(Comte and Grenouillet 2013)	(Comte and Grenouillet 2013)	distributional changes of 32 stream fish species in France	France	32	1986	2006	20	A	0.446	Centre	4220	980	3240	65.19	32.595	45.642	1.963	1.019	8.394
394	NA	(Crimmins et al. 2011)	(Crimmins et al. 2011)	most of the major mountain ranges north of 35 latitude, California	USA	64	1932	2002	70	P	0.08	Centre	4420	220	4200	483.6	69.086	32.5	1.74	1.303	14.869
395	NA	(Crimmins et al. 2011)	(Crimmins et al. 2011)	most of the major mountain ranges north of 35 latitude, California	USA	64	1932	2002	70	P	0.08	Centre	4420	440	3980	162.7	23.243	34.041	2.936	0.999	13.923
396	NA	(Crimmins et al. 2011)	(Crimmins et al. 2011)	most of the major mountain ranges north of 35 latitude, California	USA	64	1932	2002	70	P	0.08	Centre	4420	450	3970	293.6	41.943	34.165	3.035	0.992	13.88
397	NA	(Crimmins et al. 2011)	(Crimmins et al. 2011)	most of the major mountain ranges north of 35 latitude, California	USA	64	1932	2002	70	P	0.08	Centre	4420	470	3950	-25.1	-3.586	35.269	3.286	0.985	13.794
398	NA	(Crimmins et al. 2011)	(Crimmins et al. 2011)	most of the major mountain ranges north of 35 latitude, California	USA	64	1932	2002	70	P	0.08	Centre	4420	500	3920	-186.8	-26.686	36.714	3.602	0.966	13.665
399	NA	(Crimmins et al. 2011)	(Crimmins et al. 2011)	most of the major mountain ranges north of 35 latitude, California	USA	64	1932	2002	70	P	0.08	Centre	4420	530	3890	-53.1	-7.586	37.943	3.907	0.949	13.536
400	NA	(Crimmins et al. 2011)	(Crimmins et al. 2011)	most of the major mountain ranges north of 35 latitude, California	USA	64	1932	2002	70	P	0.08	Centre	4420	540	3880	160.2	22.886	38.35	4.011	0.942	13.493
401	NA	(Crimmins et al. 2011)	(Crimmins et al. 2011)	most of the major mountain ranges north of 35 latitude, California	USA	64	1932	2002	70	P	0.08	Centre	4420	570	3850	-119.7	-17.1	39.598	4.295	0.939	13.364
402	NA	(Crimmins et al. 2011)	(Crimmins et al. 2011)	most of the major mountain ranges north of 35 latitude, California	USA	64	1932	2002	70	P	0.08	Centre	4420	580	3840	-13.7	-1.957	39.991	4.398	0.942	13.321
403	NA	(Crimmins et al. 2011)	(Crimmins et al. 2011)	most of the major mountain ranges north of 35 latitude, California	USA	64	1932	2002	70	P	0.08	Centre	4420	630	3790	-151.5	-21.643	41.66	4.968	0.963	13.106
404	NA	(Crimmins et al. 2011)	(Crimmins et al. 2011)	most of the major mountain ranges north of 35 latitude, California	USA	64	1932	2002	70	P	0.08	Centre	4420	630	3790	-12.9	-1.843	41.66	4.968	0.963	13.106
405	NA	(Crimmins et al. 2011)	(Crimmins et al. 2011)	most of the major mountain ranges north of 35 latitude, California	USA	64	1932	2002	70	P	0.08	Centre	4420	640	3780	234.3	33.471	42.047	5.087	0.967	13.063
406	NA	(Crimmins et al. 2011)	(Crimmins et al. 2011)	most of the major mountain ranges north of 35 latitude, California	USA	64	1932	2002	70	P	0.08	Centre	4420	650	3770	-433.6	-61.943	42.374	5.192	0.974	13.02
407	NA	(Crimmins et al. 2011)	(Crimmins et al. 2011)	most of the major mountain ranges north of 35 latitude, California	USA	64	1932	2002	70	P	0.08	Centre	4420	680	3740	-232.3	-33.186	42.955	5.466	0.987	12.891
408	NA	(Crimmins et al. 2011)	(Crimmins et al. 2011)	most of the major mountain ranges north of 35 latitude, California	USA	64	1932	2002	70	P	0.08	Centre	4420	680	3740	-59.9	-8.557	42.955	5.466	0.987	12.891
409	NA	(Crimmins et al. 2011)	(Crimmins et al. 2011)	most of the major mountain ranges north of 35 latitude, California	USA	64	1932	2002	70	P	0.08	Centre	4420	690	3730	61.4	8.771	43.205	5.549	0.992	12.848
410	NA	(Crimmins et al. 2011)	(Crimmins et al. 2011)	most of the major mountain ranges north of 35 latitude, California	USA	64	1932	2002	70	P	0.08	Centre	4420	700	3720	-558.2	-79.743	43.492	5.631	1.001	12.805
411	NA	(Crimmins et al. 2011)	(Crimmins et al. 2011)	most of the major mountain ranges north of 35 latitude, California	USA	64	1932	2002	70	P	0.08	Centre	4420	730	3690	-129.9	-18.557	44.298	5.848	1.032	12.677
412	NA	(Crimmins et al. 2011)	(Crimmins et al. 2011)	most of the major mountain ranges north of 35 latitude, California	USA	64	1932	2002	70	P	0.08	Centre	4420	730	3690	744.2	106.314	44.298	5.848	1.032	12.677
413	NA	(Crimmins et al. 2011)	(Crimmins et al. 2011)	most of the major mountain ranges north of 35 latitude, California	USA	64	1932	2002	70	P	0.08	Centre	4420	790	3630	-100.4	-14.343	44.546	6.141	1.033	12.419
414	NA	(Crimmins et al. 2011)	(Crimmins et al. 2011)	most of the major mountain ranges north of 35 latitude, California	USA	64	1932	2002	70	P	0.08	Centre	4420	830	3590	284.2	40.6	45.211	6.521	1.064	12.247
415	NA	(Crimmins et al. 2011)	(Crimmins et al. 2011)	most of the major mountain ranges north of 35 latitude, California	USA	64	1932	2002	70	P	0.08	Centre	4420	830	3590	667.7	95.386	45.211	6.521	1.064	12.247
416	NA	(Crimmins et al. 2011)	(Crimmins et al. 2011)	most of the major mountain ranges north of 35 latitude, California	USA	64	1932	2002	70	P	0.08	Centre	4420	850	3570	41.4	5.914	46.286	6.844	1.116	12.161
417	NA	(Crimmins et al. 2011)	(Crimmins et al. 2011)	most of the major mountain ranges north of 35 latitude, California	USA	64	1932	2002	70	P	0.08	Centre	4420	860	3560	-61.5	-8.786	46.974	7.029	1.155	12.118
418	NA	(Crimmins et al. 2011)	(Crimmins et al. 2011)	most of the major mountain ranges north of 35 latitude, California	USA	64	1932	2002	70	P	0.08	Centre	4420	870	3550	239	34.143	47.758	7.231	1.192	12.075
419	NA	(Crimmins et al. 2011)	(Crimmins et al. 2011)	most of the major mountain ranges north of 35 latitude, California	USA	64	1932	2002	70	P	0.08	Centre	4420	880	3540	-130.6	-18.657	48.603	7.448	1.234	12.032
420	NA	(Crimmins et al. 2011)	(Crimmins et al. 2011)	most of the major mountain ranges north of 35 latitude, California	USA	64	1932	2002	70	P	0.08	Centre	4420	880	3540	-100.8	-14.4	48.603	7.448	1.234	12.032
421	NA	(Crimmins et al. 2011)	(Crimmins et al. 2011)	most of the major mountain ranges north of 35 latitude, California	USA	64	1932	2002	70	P	0.08	Centre	4420	880	3540	-30.4	-4.343	48.603	7.448	1.234	12.032
422	NA	(Crimmins et al. 2011)	(Crimmins et al. 2011)	most of the major mountain ranges north of 35 latitude, California	USA	64	1932	2002	70	P	0.08	Centre	4420	920	3500	-156.8	-22.4	51.752	8.221	1.418	11.86
423	NA	(Crimmins et al. 2011)	(Crimmins et al. 2011)	most of the major mountain ranges north of 35 latitude, California	USA	64	1932	2002	70	P	0.08	Centre	4420	1000	3420	-206.9	-29.557	55.398	9.177	1.774	11.516
424	NA	(Crimmins et al. 2011)	(Crimmins et al. 2011)	most of the major mountain ranges north of 35 latitude, California	USA	64	1932	2002	70	P	0.08	Centre	4420	1000	3420	-80	-11.429	55.398	9.177	1.774	11.516
425	NA	(Crimmins et al. 2011)	(Crimmins et al. 2011)	most of the major mountain ranges north of 35 latitude, California	USA	64	1932	2002	70	P	0.08	Centre	4420	1040	3380	-492.7	-70.386	56.34	9.508	1.917	11.344
426	NA	(Crimmins et al. 2011)	(Crimmins et al. 2011)	most of the major mountain ranges north of 35 latitude, California	USA	64	1932	2002	70	P	0.08	Centre	4420	1100	3320	-276.4	-39.486	58.272	10.096	2.178	11.086
427	NA	(Crimmins et al. 2011)	(Crimmins et al. 2011)	most of the major mountain ranges north of 35 latitude, California	USA	64	1932	2002	70	P	0.08	Centre	4420	1110	3310	-94.9	-13.557	58.573	10.187	2.226	11.043
428	NA	(Crimmins et al. 2011)	(Crimmins et al. 2011)	most of the major mountain ranges north of 35 latitude, California	USA	64	1932	2002	70	P	0.08	Centre	4420	1130	3290	-31	-4.429	59.033	10.347	2.346	10.957
429	NA	(Crimmins et al. 2011)	(Crimmins et al. 2011)	most of the major mountain ranges north of 35 latitude, California	USA	64	1932	2002	70	P	0.08	Centre	4420	1240	3180	-160.6	-22.943	62.812	11.469	3.012	10.484
430	NA	(Crimmins et al. 2011)	(Crimmins et al. 2011)	most of the major mountain ranges north of 35 latitude, California	USA	64	1932	2002	70	P	0.08	Centre	4420	1250	3170	70.8	10.114	62.936	11.531	3.032	10.441
431	NA	(Crimmins et al. 2011)	(Crimmins et al. 2011)	most of the major mountain ranges north of 35 latitude, California	USA	64	1932	2002	70	P	0.08	Centre	4420	1320	3100	-285.3	-40.757	61.628	11.754	3.035	10.14
432	NA	(Crimmins et al. 2011)	(Crimmins et al. 2011)	most of the major mountain ranges north of 35 latitude, California	USA	64	1932	2002	70	P	0.08	Centre	4420	1330	3090	23.7	3.386	61.499	11.832	3.009	10.097
433	NA	(Crimmins et al. 2011)	(Crimmins et al. 2011)	most of the major mountain ranges north of 35 latitude, California	USA	64	1932	2002	70	P	0.08	Centre	4420	1440	2980	-439.7	-62.814	62.627	12.758	2.862	9.624
434	NA	(Crimmins et al. 2011)	(Crimmins et al. 2011)	most of the major mountain ranges north of 35 latitude, California	USA	64	1932	2002	70	P	0.08	Centre	4420	1490	2930	-176.8	-25.257	61.374	12.748	2.902	9.409
435	NA	(Crimmins et al. 2011)	(Crimmins et al. 2011)	most of the major mountain ranges north of 35 latitude, California	USA	64	1932	2002	70	P	0.08	Centre	4420	1500	2920	-76	-10.857	61.106	12.701	2.915	9.366
436	NA	(Crimmins et al. 2011)	(Crimmins et al. 2011)	most of the major mountain ranges north of 35 latitude, California	USA	64	1932	2002	70	P	0.08	Centre	4420	1540	2880	-154.4	-22.057	58.766	12.073	2.865	9.194
437	NA	(Crimmins et al. 2011)	(Crimmins et al. 2011)	most of the major mountain ranges north of 35 latitude, California	USA	64	1932	2002	70	P	0.08	Centre	4420	1640	2780	-20.6	-2.943	57.102	10.948	2.573	8.764
438	NA	(Crimmins et al. 2011)	(Crimmins et al. 2011)	most of the major mountain ranges north of 35 latitude, California	USA	64	1932	2002	70	P	0.08	Centre	4420	1690	2730	-276.8	-39.543	55.059	10.112	2.372	8.549
439	NA	(Crimmins et al. 2011)	(Crimmins et al. 2011)	most of the major mountain ranges north of 35 latitude, California	USA	64	1932	2002	70	P	0.08	Centre	4420	1720	2700	247	35.286	53.955	9.761	2.225	8.42
440	NA	(Crimmins et al. 2011)	(Crimmins et al. 2011)	most of the major mountain ranges north of 35 latitude, California	USA	64	1932	2002	70	P	0.08	Centre	4420	1840	2580	-36.7	-5.243	56.41	8.281	2.162	7.904
441	NA	(Crimmins et al. 2011)	(Crimmins et al. 2011)	most of the major mountain ranges north of 35 latitude, California	USA	64	1932	2002	70	P	0.08	Centre	4420	1950	2470	214.4	30.629	52.657	6.188	1.774	7.432
442	NA	(Crimmins et al. 2011)	(Crimmins et al. 2011)	most of the major mountain ranges north of 35 latitude, California	USA	64	1932	2002	70	P	0.08	Centre	4420	1980	2440	-313.9	-44.843	56.654	6.249	1.799	7.303
443	NA	(Crimmins et al. 2011)	(Crimmins et al. 2011)	most of the major mountain ranges north of 35 latitude, California	USA	64	1932	2002	70	P	0.08	Centre	4420	2030	2390	-270.7	-38.671	56.192	5.265	1.654	7.088
444	NA	(Crimmins et al. 2011)	(Crimmins et al. 2011)	most of the major mountain ranges north of 35 latitude, California	USA	64	1932	2002	70	P	0.08	Centre	4420	2030	2390	-37	-5.286	56.192	5.265	1.654	7.088
445	NA	(Crimmins et al. 2011)	(Crimmins et al. 2011)	most of the major mountain ranges north of 35 latitude, California	USA	64	1932	2002	70	P	0.08	Centre	4420	2060	2360	-690.7	-98.671	55.772	4.734	1.562	6.959
446	NA	(Crimmins et al. 2011)	(Crimmins et al. 2011)	most of the major mountain ranges north of 35 latitude, California	USA	64	1932	2002	70	P	0.08	Centre	4420	2070	2350	-316.3	-45.186	55.603	4.588	1.513	6.916
447	NA	(Crimmins et al. 2011)	(Crimmins et al. 2011)	most of the major mountain ranges north of 35 latitude, California	USA	64	1932	2002	70	P	0.08	Centre	4420	2070	2350	-93.5	-13.357	55.603	4.588	1.513	6.916
448	NA	(Crimmins et al. 2011)	(Crimmins et al. 2011)	most of the major mountain ranges north of 35 latitude, California	USA	64	1932	2002	70	P	0.08	Centre	4420	2080	2340	86.1	12.3	55.457	4.438	1.474	6.873
449	NA	(Crimmins et al. 2011)	(Crimmins et al. 2011)	most of the major mountain ranges north of 35 latitude, California	USA	64	1932	2002	70	P	0.08	Centre	4420	2080	2340	211.2	30.171	55.457	4.438	1.474	6.873
450	NA	(Crimmins et al. 2011)	(Crimmins et al. 2011)	most of the major mountain ranges north of 35 latitude, California	USA	64	1932	2002	70	P	0.08	Centre	4420	2230	2190	-352.6	-50.371	51.893	3.196	0.911	6.228
451	NA	(Crimmins et al. 2011)	(Crimmins et al. 2011)	most of the major mountain ranges north of 35 latitude, California	USA	64	1932	2002	70	P	0.08	Centre	4420	2340	2080	147	21	48.172	3.347	0.548	5.755
452	NA	(Crimmins et al. 2011)	(Crimmins et al. 2011)	most of the major mountain ranges north of 35 latitude, California	USA	64	1932	2002	70	P	0.08	Centre	4420	2360	2060	-253.7	-36.243	47.191	3.359	0.494	5.669
453	NA	(Crimmins et al. 2011)	(Crimmins et al. 2011)	most of the major mountain ranges north of 35 latitude, California	USA	64	1932	2002	70	P	0.08	Centre	4420	2460	1960	-745.1	-106.443	45.393	3.233	0.353	5.239
454	NA	(Crimmins et al. 2011)	(Crimmins et al. 2011)	most of the major mountain ranges north of 35 latitude, California	USA	64	1932	2002	70	P	0.08	Centre	4420	2460	1960	-711.7	-101.671	45.393	3.233	0.353	5.239
455	NA	(Crimmins et al. 2011)	(Crimmins et al. 2011)	most of the major mountain ranges north of 35 latitude, California	USA	64	1932	2002	70	P	0.08	Centre	4420	2460	1960	-197	-28.143	45.393	3.233	0.353	5.239
456	NA	(Crimmins et al. 2011)	(Crimmins et al. 2011)	most of the major mountain ranges north of 35 latitude, California	USA	64	1932	2002	70	P	0.08	Centre	4420	2900	1520	-255.1	-36.443	24.511	0.316	0.087	3.347
457	NA	(Crimmins et al. 2011)	(Crimmins et al. 2011)	most of the major mountain ranges north of 35 latitude, California	USA	64	1932	2002	70	P	0.08	Centre	4420	3050	1370	-416.3	-59.471	12.074	0.093	0.041	2.702
458	Conyza bonariensis	(Dainese et al. 2017)	(Dainese et al. 2017)	Mt. Baldo, north-east Italy	Italy	1334	1989	2009	20	P	0.3	Centre	2200	70	2130	268.932	134.466	13.617	0.461	0.028	13.293
459	Sporobolus poiretii	(Dainese et al. 2017)	(Dainese et al. 2017)	Mt. Baldo, north-east Italy	Italy	1334	1989	2009	20	P	0.3	Centre	2200	70	2130	264.202	132.101	13.617	0.461	0.028	13.293
460	Medicago nigra	(Dainese et al. 2017)	(Dainese et al. 2017)	Mt. Baldo, north-east Italy	Italy	1334	1989	2009	20	P	0.3	Centre	2200	80	2120	288.564	144.282	14.632	0.433	0.023	13.236
461	Fumaria capreolata	(Dainese et al. 2017)	(Dainese et al. 2017)	Mt. Baldo, north-east Italy	Italy	1334	1989	2009	20	P	0.3	Centre	2200	90	2110	265.161	132.581	14.826	0.415	0.019	13.179
462	Galium murale	(Dainese et al. 2017)	(Dainese et al. 2017)	Mt. Baldo, north-east Italy	Italy	1334	1989	2009	20	P	0.3	Centre	2200	90	2110	186.594	93.2968	14.826	0.415	0.019	13.179
463	Sagina micropetala	(Dainese et al. 2017)	(Dainese et al. 2017)	Mt. Baldo, north-east Italy	Italy	1334	1989	2009	20	P	0.3	Centre	2200	90	2110	322.371	161.186	14.826	0.415	0.019	13.179
464	Acalypha virginica	(Dainese et al. 2017)	(Dainese et al. 2017)	Mt. Baldo, north-east Italy	Italy	1334	1989	2009	20	P	0.3	Centre	2200	100	2100	298.564	149.282	15.106	0.386	0.016	13.123
465	Amorpha fruticosa	(Dainese et al. 2017)	(Dainese et al. 2017)	Mt. Baldo, north-east Italy	Italy	1334	1989	2009	20	P	0.3	Centre	2200	110	2090	327.082	163.541	16.152	0.348	0.014	13.066
466	Erigeron karvinskianus	(Dainese et al. 2017)	(Dainese et al. 2017)	Mt. Baldo, north-east Italy	Italy	1334	1989	2009	20	P	0.3	Centre	2200	120	2080	176.466	88.2328	17.1	0.33	0.012	13.009
467	Fallopia multiflora	(Dainese et al. 2017)	(Dainese et al. 2017)	Mt. Baldo, north-east Italy	Italy	1334	1989	2009	20	P	0.3	Centre	2200	120	2080	211.91	105.955	17.1	0.33	0.012	13.009
468	Leersia oryzoides	(Dainese et al. 2017)	(Dainese et al. 2017)	Mt. Baldo, north-east Italy	Italy	1334	1989	2009	20	P	0.3	Centre	2200	120	2080	308.439	154.22	17.1	0.33	0.012	13.009
469	Stellaria alsine	(Dainese et al. 2017)	(Dainese et al. 2017)	Mt. Baldo, north-east Italy	Italy	1334	1989	2009	20	P	0.3	Centre	2200	120	2080	246.673	123.337	17.1	0.33	0.012	13.009
470	Aster novi-belgii	(Dainese et al. 2017)	(Dainese et al. 2017)	Mt. Baldo, north-east Italy	Italy	1334	1989	2009	20	P	0.3	Centre	2200	130	2070	245.161	122.581	18.629	0.332	0.012	12.952
471	Impatiens glandulifera	(Dainese et al. 2017)	(Dainese et al. 2017)	Mt. Baldo, north-east Italy	Italy	1334	1989	2009	20	P	0.3	Centre	2200	130	2070	103.871	51.9355	18.629	0.332	0.012	12.952
472	Oenothera adriatica	(Dainese et al. 2017)	(Dainese et al. 2017)	Mt. Baldo, north-east Italy	Italy	1334	1989	2009	20	P	0.3	Centre	2200	130	2070	264.202	132.101	18.629	0.332	0.012	12.952
473	Ranunculus sceleratus	(Dainese et al. 2017)	(Dainese et al. 2017)	Mt. Baldo, north-east Italy	Italy	1334	1989	2009	20	P	0.3	Centre	2200	130	2070	288.564	144.282	18.629	0.332	0.012	12.952
474	Reynoutria japonica	(Dainese et al. 2017)	(Dainese et al. 2017)	Mt. Baldo, north-east Italy	Italy	1334	1989	2009	20	P	0.3	Centre	2200	130	2070	308.439	154.22	18.629	0.332	0.012	12.952
475	Apium nodiflorum	(Dainese et al. 2017)	(Dainese et al. 2017)	Mt. Baldo, north-east Italy	Italy	1334	1989	2009	20	P	0.3	Centre	2200	140	2060	104.941	52.4707	20.024	0.322	0.014	12.895
476	Acer negundo	(Dainese et al. 2017)	(Dainese et al. 2017)	Mt. Baldo, north-east Italy	Italy	1334	1989	2009	20	P	0.3	Centre	2200	150	2050	711.128	355.564	21.457	0.318	0.016	12.838
477	Carex gracilis	(Dainese et al. 2017)	(Dainese et al. 2017)	Mt. Baldo, north-east Italy	Italy	1334	1989	2009	20	P	0.3	Centre	2200	150	2050	172.448	86.2241	21.457	0.318	0.016	12.838
478	Cladium mariscus	(Dainese et al. 2017)	(Dainese et al. 2017)	Mt. Baldo, north-east Italy	Italy	1334	1989	2009	20	P	0.3	Centre	2200	150	2050	255.313	127.656	21.457	0.318	0.016	12.838
479	Herniaria hirsuta	(Dainese et al. 2017)	(Dainese et al. 2017)	Mt. Baldo, north-east Italy	Italy	1334	1989	2009	20	P	0.3	Centre	2200	150	2050	322.371	161.186	21.457	0.318	0.016	12.838
480	Iris pseudacorus	(Dainese et al. 2017)	(Dainese et al. 2017)	Mt. Baldo, north-east Italy	Italy	1334	1989	2009	20	P	0.3	Centre	2200	150	2050	185.344	92.6718	21.457	0.318	0.016	12.838
481	Rhagadiolus stellatus	(Dainese et al. 2017)	(Dainese et al. 2017)	Mt. Baldo, north-east Italy	Italy	1334	1989	2009	20	P	0.3	Centre	2200	150	2050	308.439	154.22	21.457	0.318	0.016	12.838
482	Arundo donax	(Dainese et al. 2017)	(Dainese et al. 2017)	Mt. Baldo, north-east Italy	Italy	1334	1989	2009	20	P	0.3	Centre	2200	160	2040	159.838	79.9188	22.886	0.299	0.011	12.781
483	Holoschoenus romanus subsp. australis	(Dainese et al. 2017)	(Dainese et al. 2017)	Mt. Baldo, north-east Italy	Italy	1334	1989	2009	20	P	0.3	Centre	2200	160	2040	132.439	66.2197	22.886	0.299	0.011	12.781
484	Lycopus europaeus	(Dainese et al. 2017)	(Dainese et al. 2017)	Mt. Baldo, north-east Italy	Italy	1334	1989	2009	20	P	0.3	Centre	2200	160	2040	35.5827	17.7913	22.886	0.299	0.011	12.781
485	Campanula erinus	(Dainese et al. 2017)	(Dainese et al. 2017)	Mt. Baldo, north-east Italy	Italy	1334	1989	2009	20	P	0.3	Centre	2200	170	2030	360.415	180.208	24.685	0.28	0.007	12.724
486	Veronica cymbalaria	(Dainese et al. 2017)	(Dainese et al. 2017)	Mt. Baldo, north-east Italy	Italy	1334	1989	2009	20	P	0.3	Centre	2200	170	2030	-1237.63	-618.814	24.685	0.28	0.007	12.724
487	Asparagus officinalis	(Dainese et al. 2017)	(Dainese et al. 2017)	Mt. Baldo, north-east Italy	Italy	1334	1989	2009	20	P	0.3	Centre	2200	180	2020	-3.39396	-1.69698	25.838	0.273	0.007	12.667
488	Brachypodium distachyon	(Dainese et al. 2017)	(Dainese et al. 2017)	Mt. Baldo, north-east Italy	Italy	1334	1989	2009	20	P	0.3	Centre	2200	180	2020	245.628	122.814	25.838	0.273	0.007	12.667
489	Crepis capillaris	(Dainese et al. 2017)	(Dainese et al. 2017)	Mt. Baldo, north-east Italy	Italy	1334	1989	2009	20	P	0.3	Centre	2200	180	2020	106.755	53.3775	25.838	0.273	0.007	12.667
490	Erysimum cheiri	(Dainese et al. 2017)	(Dainese et al. 2017)	Mt. Baldo, north-east Italy	Italy	1334	1989	2009	20	P	0.3	Centre	2200	180	2020	305.358	152.679	25.838	0.273	0.007	12.667
491	Gypsophila papillosa	(Dainese et al. 2017)	(Dainese et al. 2017)	Mt. Baldo, north-east Italy	Italy	1334	1989	2009	20	P	0.3	Centre	2200	180	2020	179.439	89.7193	25.838	0.273	0.007	12.667
492	Oxalis articulata	(Dainese et al. 2017)	(Dainese et al. 2017)	Mt. Baldo, north-east Italy	Italy	1334	1989	2009	20	P	0.3	Centre	2200	180	2020	295.161	147.581	25.838	0.273	0.007	12.667
493	Ulmus pumila	(Dainese et al. 2017)	(Dainese et al. 2017)	Mt. Baldo, north-east Italy	Italy	1334	1989	2009	20	P	0.3	Centre	2200	180	2020	248.628	124.314	25.838	0.273	0.007	12.667
494	Verbascum pulverulentum	(Dainese et al. 2017)	(Dainese et al. 2017)	Mt. Baldo, north-east Italy	Italy	1334	1989	2009	20	P	0.3	Centre	2200	180	2020	256.673	128.337	25.838	0.273	0.007	12.667
495	Viburnum tinus	(Dainese et al. 2017)	(Dainese et al. 2017)	Mt. Baldo, north-east Italy	Italy	1334	1989	2009	20	P	0.3	Centre	2200	180	2020	257.608	128.804	25.838	0.273	0.007	12.667
496	Amaranthus graecizans	(Dainese et al. 2017)	(Dainese et al. 2017)	Mt. Baldo, north-east Italy	Italy	1334	1989	2009	20	P	0.3	Centre	2200	190	2010	284.105	142.053	27.257	0.273	0.009	12.61
497	Dichondra micrantha	(Dainese et al. 2017)	(Dainese et al. 2017)	Mt. Baldo, north-east Italy	Italy	1334	1989	2009	20	P	0.3	Centre	2200	190	2010	244.933	122.466	27.257	0.273	0.009	12.61
498	Eragrostis barrelieri	(Dainese et al. 2017)	(Dainese et al. 2017)	Mt. Baldo, north-east Italy	Italy	1334	1989	2009	20	P	0.3	Centre	2200	190	2010	227.628	113.814	27.257	0.273	0.009	12.61
499	Eragrostis pectinacea	(Dainese et al. 2017)	(Dainese et al. 2017)	Mt. Baldo, north-east Italy	Italy	1334	1989	2009	20	P	0.3	Centre	2200	190	2010	151.15	75.5748	27.257	0.273	0.009	12.61
500	Euphorbia nutans	(Dainese et al. 2017)	(Dainese et al. 2017)	Mt. Baldo, north-east Italy	Italy	1334	1989	2009	20	P	0.3	Centre	2200	190	2010	-191.734	-95.8668	27.257	0.273	0.009	12.61
501	Hyoseris radiata	(Dainese et al. 2017)	(Dainese et al. 2017)	Mt. Baldo, north-east Italy	Italy	1334	1989	2009	20	P	0.3	Centre	2200	190	2010	129.944	64.972	27.257	0.273	0.009	12.61
502	Juncus subnodulosus	(Dainese et al. 2017)	(Dainese et al. 2017)	Mt. Baldo, north-east Italy	Italy	1334	1989	2009	20	P	0.3	Centre	2200	190	2010	289.439	144.719	27.257	0.273	0.009	12.61
503	Lycopersicum esculentum	(Dainese et al. 2017)	(Dainese et al. 2017)	Mt. Baldo, north-east Italy	Italy	1334	1989	2009	20	P	0.3	Centre	2200	190	2010	274.932	137.466	27.257	0.273	0.009	12.61
504	Polypogon viride	(Dainese et al. 2017)	(Dainese et al. 2017)	Mt. Baldo, north-east Italy	Italy	1334	1989	2009	20	P	0.3	Centre	2200	190	2010	-363.327	-181.663	27.257	0.273	0.009	12.61
505	Rhamnus alaternus	(Dainese et al. 2017)	(Dainese et al. 2017)	Mt. Baldo, north-east Italy	Italy	1334	1989	2009	20	P	0.3	Centre	2200	190	2010	231.503	115.751	27.257	0.273	0.009	12.61
506	Trifolium dubium	(Dainese et al. 2017)	(Dainese et al. 2017)	Mt. Baldo, north-east Italy	Italy	1334	1989	2009	20	P	0.3	Centre	2200	190	2010	327.082	163.541	27.257	0.273	0.009	12.61
507	Legousia hybrida	(Dainese et al. 2017)	(Dainese et al. 2017)	Mt. Baldo, north-east Italy	Italy	1334	1989	2009	20	P	0.3	Centre	2200	200	2000	-44.9183	-22.4591	29.515	0.272	0.015	12.553
508	Anchusa officinalis	(Dainese et al. 2017)	(Dainese et al. 2017)	Mt. Baldo, north-east Italy	Italy	1334	1989	2009	20	P	0.3	Centre	2200	210	1990	251.979	125.99	31.925	0.266	0.015	12.497
509	Foeniculum vulgare	(Dainese et al. 2017)	(Dainese et al. 2017)	Mt. Baldo, north-east Italy	Italy	1334	1989	2009	20	P	0.3	Centre	2200	210	1990	183.182	91.5912	31.925	0.266	0.015	12.497
510	Platanus hybrida	(Dainese et al. 2017)	(Dainese et al. 2017)	Mt. Baldo, north-east Italy	Italy	1334	1989	2009	20	P	0.3	Centre	2200	210	1990	126.594	63.2968	31.925	0.266	0.015	12.497
511	Ranunculus parviflorus	(Dainese et al. 2017)	(Dainese et al. 2017)	Mt. Baldo, north-east Italy	Italy	1334	1989	2009	20	P	0.3	Centre	2200	210	1990	200.115	100.057	31.925	0.266	0.015	12.497
512	Althaea cannabina	(Dainese et al. 2017)	(Dainese et al. 2017)	Mt. Baldo, north-east Italy	Italy	1334	1989	2009	20	P	0.3	Centre	2200	220	1980	238.266	119.133	32.217	0.281	0.02	12.44
513	Carex pseudocyperus	(Dainese et al. 2017)	(Dainese et al. 2017)	Mt. Baldo, north-east Italy	Italy	1334	1989	2009	20	P	0.3	Centre	2200	220	1980	290.786	145.393	32.217	0.281	0.02	12.44
514	Eragrostis megastachya	(Dainese et al. 2017)	(Dainese et al. 2017)	Mt. Baldo, north-east Italy	Italy	1334	1989	2009	20	P	0.3	Centre	2200	220	1980	117.082	58.5409	32.217	0.281	0.02	12.44
515	Erodium malacoides	(Dainese et al. 2017)	(Dainese et al. 2017)	Mt. Baldo, north-east Italy	Italy	1334	1989	2009	20	P	0.3	Centre	2200	220	1980	484.941	242.471	32.217	0.281	0.02	12.44
516	Thelypteris palustris	(Dainese et al. 2017)	(Dainese et al. 2017)	Mt. Baldo, north-east Italy	Italy	1334	1989	2009	20	P	0.3	Centre	2200	220	1980	284.994	142.497	32.217	0.281	0.02	12.44
517	Berula erecta	(Dainese et al. 2017)	(Dainese et al. 2017)	Mt. Baldo, north-east Italy	Italy	1334	1989	2009	20	P	0.3	Centre	2200	230	1970	156.466	78.2328	32.806	0.29	0.024	12.383
518	Lathyrus cicera	(Dainese et al. 2017)	(Dainese et al. 2017)	Mt. Baldo, north-east Italy	Italy	1334	1989	2009	20	P	0.3	Centre	2200	230	1970	659.871	329.936	32.806	0.29	0.024	12.383
519	Lepidium virginicum	(Dainese et al. 2017)	(Dainese et al. 2017)	Mt. Baldo, north-east Italy	Italy	1334	1989	2009	20	P	0.3	Centre	2200	230	1970	49.9948	24.9974	32.806	0.29	0.024	12.383
520	Lophochloa cristata	(Dainese et al. 2017)	(Dainese et al. 2017)	Mt. Baldo, north-east Italy	Italy	1334	1989	2009	20	P	0.3	Centre	2200	230	1970	204.466	102.233	32.806	0.29	0.024	12.383
521	Paliurus spina-christi	(Dainese et al. 2017)	(Dainese et al. 2017)	Mt. Baldo, north-east Italy	Italy	1334	1989	2009	20	P	0.3	Centre	2200	230	1970	96.6824	48.3412	32.806	0.29	0.024	12.383
522	Xanthium italicum	(Dainese et al. 2017)	(Dainese et al. 2017)	Mt. Baldo, north-east Italy	Italy	1334	1989	2009	20	P	0.3	Centre	2200	230	1970	118.439	59.2197	32.806	0.29	0.024	12.383
523	Carduus pycnocephalus	(Dainese et al. 2017)	(Dainese et al. 2017)	Mt. Baldo, north-east Italy	Italy	1334	1989	2009	20	P	0.3	Centre	2200	240	1960	283.535	141.768	33.277	0.3	0.024	12.326
524	Laurus nobilis	(Dainese et al. 2017)	(Dainese et al. 2017)	Mt. Baldo, north-east Italy	Italy	1334	1989	2009	20	P	0.3	Centre	2200	240	1960	23.1779	11.589	33.277	0.3	0.024	12.326
525	Medicago orbicularis	(Dainese et al. 2017)	(Dainese et al. 2017)	Mt. Baldo, north-east Italy	Italy	1334	1989	2009	20	P	0.3	Centre	2200	240	1960	327.082	163.541	33.277	0.3	0.024	12.326
526	Trachycarpus excelsa	(Dainese et al. 2017)	(Dainese et al. 2017)	Mt. Baldo, north-east Italy	Italy	1334	1989	2009	20	P	0.3	Centre	2200	240	1960	305.161	152.581	33.277	0.3	0.024	12.326
527	Setaria verticillata	(Dainese et al. 2017)	(Dainese et al. 2017)	Mt. Baldo, north-east Italy	Italy	1334	1989	2009	20	P	0.3	Centre	2200	250	1950	-14.7957	-7.39785	33.623	0.318	0.023	12.269
528	Helleborus foetidus	(Dainese et al. 2017)	(Dainese et al. 2017)	Mt. Baldo, north-east Italy	Italy	1334	1989	2009	20	P	0.3	Centre	2200	260	1940	141.466	70.7328	33.544	0.318	0.024	12.212
529	Lepidium graminifolium	(Dainese et al. 2017)	(Dainese et al. 2017)	Mt. Baldo, north-east Italy	Italy	1334	1989	2009	20	P	0.3	Centre	2200	260	1940	92.2493	46.1247	33.544	0.318	0.024	12.212
530	Reseda phyteuma	(Dainese et al. 2017)	(Dainese et al. 2017)	Mt. Baldo, north-east Italy	Italy	1334	1989	2009	20	P	0.3	Centre	2200	260	1940	348.195	174.097	33.544	0.318	0.024	12.212
531	Vulpia ciliata	(Dainese et al. 2017)	(Dainese et al. 2017)	Mt. Baldo, north-east Italy	Italy	1334	1989	2009	20	P	0.3	Centre	2200	260	1940	196.381	98.1904	33.544	0.318	0.024	12.212
532	Aegilops neglecta	(Dainese et al. 2017)	(Dainese et al. 2017)	Mt. Baldo, north-east Italy	Italy	1334	1989	2009	20	P	0.3	Centre	2200	270	1930	671.608	335.804	33.904	0.329	0.028	12.155
533	Euphorbia prostrata	(Dainese et al. 2017)	(Dainese et al. 2017)	Mt. Baldo, north-east Italy	Italy	1334	1989	2009	20	P	0.3	Centre	2200	270	1930	113.81	56.9048	33.904	0.329	0.028	12.155
534	Prunus laurocerasus	(Dainese et al. 2017)	(Dainese et al. 2017)	Mt. Baldo, north-east Italy	Italy	1334	1989	2009	20	P	0.3	Centre	2200	270	1930	388.371	194.186	33.904	0.329	0.028	12.155
535	Prunus persica	(Dainese et al. 2017)	(Dainese et al. 2017)	Mt. Baldo, north-east Italy	Italy	1334	1989	2009	20	P	0.3	Centre	2200	270	1930	-79.1315	-39.5658	33.904	0.329	0.028	12.155
536	Salix viminalis	(Dainese et al. 2017)	(Dainese et al. 2017)	Mt. Baldo, north-east Italy	Italy	1334	1989	2009	20	P	0.3	Centre	2200	270	1930	322.371	161.186	33.904	0.329	0.028	12.155
537	Spartium junceum	(Dainese et al. 2017)	(Dainese et al. 2017)	Mt. Baldo, north-east Italy	Italy	1334	1989	2009	20	P	0.3	Centre	2200	270	1930	232.772	116.386	33.904	0.329	0.028	12.155
538	Stellaria pallida	(Dainese et al. 2017)	(Dainese et al. 2017)	Mt. Baldo, north-east Italy	Italy	1334	1989	2009	20	P	0.3	Centre	2200	270	1930	97.0682	48.5341	33.904	0.329	0.028	12.155
539	Vitis riparia	(Dainese et al. 2017)	(Dainese et al. 2017)	Mt. Baldo, north-east Italy	Italy	1334	1989	2009	20	P	0.3	Centre	2200	270	1930	-385.798	-192.899	33.904	0.329	0.028	12.155
540	Amaranthus deflexus	(Dainese et al. 2017)	(Dainese et al. 2017)	Mt. Baldo, north-east Italy	Italy	1334	1989	2009	20	P	0.3	Centre	2200	280	1920	201.069	100.535	34.389	0.327	0.028	12.098
541	Lonicera japonica	(Dainese et al. 2017)	(Dainese et al. 2017)	Mt. Baldo, north-east Italy	Italy	1334	1989	2009	20	P	0.3	Centre	2200	280	1920	69.9446	34.9723	34.389	0.327	0.028	12.098
542	Olea europaea	(Dainese et al. 2017)	(Dainese et al. 2017)	Mt. Baldo, north-east Italy	Italy	1334	1989	2009	20	P	0.3	Centre	2200	280	1920	384.279	192.14	34.389	0.327	0.028	12.098
543	Orchis coriophora	(Dainese et al. 2017)	(Dainese et al. 2017)	Mt. Baldo, north-east Italy	Italy	1334	1989	2009	20	P	0.3	Centre	2200	280	1920	-837.715	-418.858	34.389	0.327	0.028	12.098
544	Ruta graveolens	(Dainese et al. 2017)	(Dainese et al. 2017)	Mt. Baldo, north-east Italy	Italy	1334	1989	2009	20	P	0.3	Centre	2200	280	1920	108.475	54.2374	34.389	0.327	0.028	12.098
545	Asplenium onopteris	(Dainese et al. 2017)	(Dainese et al. 2017)	Mt. Baldo, north-east Italy	Italy	1334	1989	2009	20	P	0.3	Centre	2200	290	1910	-123.472	-61.736	35.424	0.341	0.028	12.041
546	Misopates orontium	(Dainese et al. 2017)	(Dainese et al. 2017)	Mt. Baldo, north-east Italy	Italy	1334	1989	2009	20	P	0.3	Centre	2200	290	1910	421.371	210.686	35.424	0.341	0.028	12.041
547	Ononis reclinata	(Dainese et al. 2017)	(Dainese et al. 2017)	Mt. Baldo, north-east Italy	Italy	1334	1989	2009	20	P	0.3	Centre	2200	290	1910	3.9543	1.97715	35.424	0.341	0.028	12.041
548	Phillyrea latifolia	(Dainese et al. 2017)	(Dainese et al. 2017)	Mt. Baldo, north-east Italy	Italy	1334	1989	2009	20	P	0.3	Centre	2200	290	1910	254.285	127.142	35.424	0.341	0.028	12.041
549	Stachys palustris	(Dainese et al. 2017)	(Dainese et al. 2017)	Mt. Baldo, north-east Italy	Italy	1334	1989	2009	20	P	0.3	Centre	2200	290	1910	238.564	119.282	35.424	0.341	0.028	12.041
550	Anthyllis vulneraria subsp. polyphylla	(Dainese et al. 2017)	(Dainese et al. 2017)	Mt. Baldo, north-east Italy	Italy	1334	1989	2009	20	P	0.3	Centre	2200	300	1900	-2383.39	-1191.7	36.554	0.348	0.027	11.984
551	Euphorbia humifusa	(Dainese et al. 2017)	(Dainese et al. 2017)	Mt. Baldo, north-east Italy	Italy	1334	1989	2009	20	P	0.3	Centre	2200	300	1900	45.582	22.791	36.554	0.348	0.027	11.984
552	Sporobolus neglectus	(Dainese et al. 2017)	(Dainese et al. 2017)	Mt. Baldo, north-east Italy	Italy	1334	1989	2009	20	P	0.3	Centre	2200	300	1900	343.41	171.705	36.554	0.348	0.027	11.984
553	Astragalus onobrychis	(Dainese et al. 2017)	(Dainese et al. 2017)	Mt. Baldo, north-east Italy	Italy	1334	1989	2009	20	P	0.3	Centre	2200	310	1890	-112.918	-56.4591	37.629	0.359	0.029	11.928
554	Calystegia sylvestris	(Dainese et al. 2017)	(Dainese et al. 2017)	Mt. Baldo, north-east Italy	Italy	1334	1989	2009	20	P	0.3	Centre	2200	310	1890	237.932	118.966	37.629	0.359	0.029	11.928
555	Cyperus longus	(Dainese et al. 2017)	(Dainese et al. 2017)	Mt. Baldo, north-east Italy	Italy	1334	1989	2009	20	P	0.3	Centre	2200	310	1890	-16.2352	-8.11758	37.629	0.359	0.029	11.928
556	Filago pyramidata	(Dainese et al. 2017)	(Dainese et al. 2017)	Mt. Baldo, north-east Italy	Italy	1334	1989	2009	20	P	0.3	Centre	2200	310	1890	28.4657	14.2328	37.629	0.359	0.029	11.928
557	Heteropogon contortus	(Dainese et al. 2017)	(Dainese et al. 2017)	Mt. Baldo, north-east Italy	Italy	1334	1989	2009	20	P	0.3	Centre	2200	310	1890	257.692	128.846	37.629	0.359	0.029	11.928
558	Schoenus nigricans	(Dainese et al. 2017)	(Dainese et al. 2017)	Mt. Baldo, north-east Italy	Italy	1334	1989	2009	20	P	0.3	Centre	2200	310	1890	359.439	179.719	37.629	0.359	0.029	11.928
559	Aegilops geniculata	(Dainese et al. 2017)	(Dainese et al. 2017)	Mt. Baldo, north-east Italy	Italy	1334	1989	2009	20	P	0.3	Centre	2200	320	1880	-359.488	-179.744	38.959	0.367	0.034	11.871
560	Carex praecox	(Dainese et al. 2017)	(Dainese et al. 2017)	Mt. Baldo, north-east Italy	Italy	1334	1989	2009	20	P	0.3	Centre	2200	320	1880	348.789	174.394	38.959	0.367	0.034	11.871
561	Corydalis solida	(Dainese et al. 2017)	(Dainese et al. 2017)	Mt. Baldo, north-east Italy	Italy	1334	1989	2009	20	P	0.3	Centre	2200	320	1880	344.217	172.108	38.959	0.367	0.034	11.871
562	Minuartia mediterranea	(Dainese et al. 2017)	(Dainese et al. 2017)	Mt. Baldo, north-east Italy	Italy	1334	1989	2009	20	P	0.3	Centre	2200	320	1880	-96.5379	-48.269	38.959	0.367	0.034	11.871
563	Nasturtium officinale	(Dainese et al. 2017)	(Dainese et al. 2017)	Mt. Baldo, north-east Italy	Italy	1334	1989	2009	20	P	0.3	Centre	2200	320	1880	33.2599	16.63	38.959	0.367	0.034	11.871
564	Petroselinum sativum	(Dainese et al. 2017)	(Dainese et al. 2017)	Mt. Baldo, north-east Italy	Italy	1334	1989	2009	20	P	0.3	Centre	2200	320	1880	588.275	294.137	38.959	0.367	0.034	11.871
565	Polycarpon tetraphyllum	(Dainese et al. 2017)	(Dainese et al. 2017)	Mt. Baldo, north-east Italy	Italy	1334	1989	2009	20	P	0.3	Centre	2200	320	1880	103.851	51.9254	38.959	0.367	0.034	11.871
566	Tragus racemosus	(Dainese et al. 2017)	(Dainese et al. 2017)	Mt. Baldo, north-east Italy	Italy	1334	1989	2009	20	P	0.3	Centre	2200	320	1880	281.608	140.804	38.959	0.367	0.034	11.871
567	Anthriscus caucalis	(Dainese et al. 2017)	(Dainese et al. 2017)	Mt. Baldo, north-east Italy	Italy	1334	1989	2009	20	P	0.3	Centre	2200	330	1870	239.628	119.814	41.569	0.379	0.032	11.814
568	Biscutella cichoriifolia	(Dainese et al. 2017)	(Dainese et al. 2017)	Mt. Baldo, north-east Italy	Italy	1334	1989	2009	20	P	0.3	Centre	2200	330	1870	-291.59	-145.795	41.569	0.379	0.032	11.814
569	Chrysopogon gryllus	(Dainese et al. 2017)	(Dainese et al. 2017)	Mt. Baldo, north-east Italy	Italy	1334	1989	2009	20	P	0.3	Centre	2200	330	1870	81.2262	40.6131	41.569	0.379	0.032	11.814
570	Consolida regalis	(Dainese et al. 2017)	(Dainese et al. 2017)	Mt. Baldo, north-east Italy	Italy	1334	1989	2009	20	P	0.3	Centre	2200	330	1870	138.266	69.1332	41.569	0.379	0.032	11.814
571	Coronilla scorpioides	(Dainese et al. 2017)	(Dainese et al. 2017)	Mt. Baldo, north-east Italy	Italy	1334	1989	2009	20	P	0.3	Centre	2200	330	1870	185.957	92.9784	41.569	0.379	0.032	11.814
572	Cupressus sempervirens	(Dainese et al. 2017)	(Dainese et al. 2017)	Mt. Baldo, north-east Italy	Italy	1334	1989	2009	20	P	0.3	Centre	2200	330	1870	455.705	227.852	41.569	0.379	0.032	11.814
573	Impatiens balfourii	(Dainese et al. 2017)	(Dainese et al. 2017)	Mt. Baldo, north-east Italy	Italy	1334	1989	2009	20	P	0.3	Centre	2200	330	1870	157.372	78.6861	41.569	0.379	0.032	11.814
574	Morus alba	(Dainese et al. 2017)	(Dainese et al. 2017)	Mt. Baldo, north-east Italy	Italy	1334	1989	2009	20	P	0.3	Centre	2200	330	1870	138.266	69.1332	41.569	0.379	0.032	11.814
575	Morus nigra	(Dainese et al. 2017)	(Dainese et al. 2017)	Mt. Baldo, north-east Italy	Italy	1334	1989	2009	20	P	0.3	Centre	2200	330	1870	397.608	198.804	41.569	0.379	0.032	11.814
576	Oenothera stucchii	(Dainese et al. 2017)	(Dainese et al. 2017)	Mt. Baldo, north-east Italy	Italy	1334	1989	2009	20	P	0.3	Centre	2200	330	1870	169.037	84.5184	41.569	0.379	0.032	11.814
577	Anagallis foemina	(Dainese et al. 2017)	(Dainese et al. 2017)	Mt. Baldo, north-east Italy	Italy	1334	1989	2009	20	P	0.3	Centre	2200	340	1860	252.371	126.186	43.845	0.424	0.028	11.757
578	Euphorbia platyphyllos	(Dainese et al. 2017)	(Dainese et al. 2017)	Mt. Baldo, north-east Italy	Italy	1334	1989	2009	20	P	0.3	Centre	2200	340	1860	88.4391	44.2196	43.845	0.424	0.028	11.757
579	Polypodium australe	(Dainese et al. 2017)	(Dainese et al. 2017)	Mt. Baldo, north-east Italy	Italy	1334	1989	2009	20	P	0.3	Centre	2200	340	1860	112.837	56.4183	43.845	0.424	0.028	11.757
580	Bromus japonicus	(Dainese et al. 2017)	(Dainese et al. 2017)	Mt. Baldo, north-east Italy	Italy	1334	1989	2009	20	P	0.3	Centre	2200	350	1850	262.932	131.466	46.015	0.493	0.033	11.7
581	Bromus ramosus	(Dainese et al. 2017)	(Dainese et al. 2017)	Mt. Baldo, north-east Italy	Italy	1334	1989	2009	20	P	0.3	Centre	2200	350	1850	237.385	118.693	46.015	0.493	0.033	11.7
582	Campanula sibirica	(Dainese et al. 2017)	(Dainese et al. 2017)	Mt. Baldo, north-east Italy	Italy	1334	1989	2009	20	P	0.3	Centre	2200	350	1850	-61.5511	-30.7756	46.015	0.493	0.033	11.7
583	Cercis siliquastrum	(Dainese et al. 2017)	(Dainese et al. 2017)	Mt. Baldo, north-east Italy	Italy	1334	1989	2009	20	P	0.3	Centre	2200	350	1850	97.9768	48.9884	46.015	0.493	0.033	11.7
584	Duchesnea indica	(Dainese et al. 2017)	(Dainese et al. 2017)	Mt. Baldo, north-east Italy	Italy	1334	1989	2009	20	P	0.3	Centre	2200	350	1850	117.034	58.5171	46.015	0.493	0.033	11.7
585	Impatiens parviflora	(Dainese et al. 2017)	(Dainese et al. 2017)	Mt. Baldo, north-east Italy	Italy	1334	1989	2009	20	P	0.3	Centre	2200	350	1850	206.779	103.39	46.015	0.493	0.033	11.7
586	Odontites lutea	(Dainese et al. 2017)	(Dainese et al. 2017)	Mt. Baldo, north-east Italy	Italy	1334	1989	2009	20	P	0.3	Centre	2200	350	1850	-29.7831	-14.8915	46.015	0.493	0.033	11.7
587	Vinca major	(Dainese et al. 2017)	(Dainese et al. 2017)	Mt. Baldo, north-east Italy	Italy	1334	1989	2009	20	P	0.3	Centre	2200	350	1850	193.182	96.5912	46.015	0.493	0.033	11.7
588	Asparagus tenuifolius	(Dainese et al. 2017)	(Dainese et al. 2017)	Mt. Baldo, north-east Italy	Italy	1334	1989	2009	20	P	0.3	Centre	2200	360	1840	156.466	78.2328	48.283	0.535	0.059	11.643
589	Oenothera biennis	(Dainese et al. 2017)	(Dainese et al. 2017)	Mt. Baldo, north-east Italy	Italy	1334	1989	2009	20	P	0.3	Centre	2200	360	1840	249.161	124.581	48.283	0.535	0.059	11.643
590	Ophrys bertoloniiformis	(Dainese et al. 2017)	(Dainese et al. 2017)	Mt. Baldo, north-east Italy	Italy	1334	1989	2009	20	P	0.3	Centre	2200	360	1840	142.228	71.1139	48.283	0.535	0.059	11.643
591	Panicum capillare	(Dainese et al. 2017)	(Dainese et al. 2017)	Mt. Baldo, north-east Italy	Italy	1334	1989	2009	20	P	0.3	Centre	2200	360	1840	182.991	91.4953	48.283	0.535	0.059	11.643
592	Scandix pecten-veneris	(Dainese et al. 2017)	(Dainese et al. 2017)	Mt. Baldo, north-east Italy	Italy	1334	1989	2009	20	P	0.3	Centre	2200	360	1840	176.413	88.2067	48.283	0.535	0.059	11.643
593	Seseli pallasii	(Dainese et al. 2017)	(Dainese et al. 2017)	Mt. Baldo, north-east Italy	Italy	1334	1989	2009	20	P	0.3	Centre	2200	360	1840	-191.561	-95.7804	48.283	0.535	0.059	11.643
594	Bupleurum praealtum	(Dainese et al. 2017)	(Dainese et al. 2017)	Mt. Baldo, north-east Italy	Italy	1334	1989	2009	20	P	0.3	Centre	2200	370	1830	191.127	95.5636	50.224	0.569	0.065	11.586
595	Spiranthes spiralis	(Dainese et al. 2017)	(Dainese et al. 2017)	Mt. Baldo, north-east Italy	Italy	1334	1989	2009	20	P	0.3	Centre	2200	370	1830	-52.2217	-26.1108	50.224	0.569	0.065	11.586
596	Crepis pulchra	(Dainese et al. 2017)	(Dainese et al. 2017)	Mt. Baldo, north-east Italy	Italy	1334	1989	2009	20	P	0.3	Centre	2200	380	1820	103.132	51.5662	52.048	0.608	0.069	11.529
597	Euphorbia falcata	(Dainese et al. 2017)	(Dainese et al. 2017)	Mt. Baldo, north-east Italy	Italy	1334	1989	2009	20	P	0.3	Centre	2200	380	1820	930.294	465.147	52.048	0.608	0.069	11.529
598	Fallopia aubertii	(Dainese et al. 2017)	(Dainese et al. 2017)	Mt. Baldo, north-east Italy	Italy	1334	1989	2009	20	P	0.3	Centre	2200	380	1820	111.99	55.995	52.048	0.608	0.069	11.529
599	Orobanche caryophyllacea	(Dainese et al. 2017)	(Dainese et al. 2017)	Mt. Baldo, north-east Italy	Italy	1334	1989	2009	20	P	0.3	Centre	2200	380	1820	143.082	71.5409	52.048	0.608	0.069	11.529
600	Oxalis dillenii	(Dainese et al. 2017)	(Dainese et al. 2017)	Mt. Baldo, north-east Italy	Italy	1334	1989	2009	20	P	0.3	Centre	2200	380	1820	-703.895	-351.947	52.048	0.608	0.069	11.529
601	Ambrosia artemisiifolia	(Dainese et al. 2017)	(Dainese et al. 2017)	Mt. Baldo, north-east Italy	Italy	1334	1989	2009	20	P	0.3	Centre	2200	390	1810	350.266	175.133	53.591	0.64	0.073	11.472
602	Arum italicum	(Dainese et al. 2017)	(Dainese et al. 2017)	Mt. Baldo, north-east Italy	Italy	1334	1989	2009	20	P	0.3	Centre	2200	390	1810	165.957	82.9784	53.591	0.64	0.073	11.472
603	Eryngium campestre	(Dainese et al. 2017)	(Dainese et al. 2017)	Mt. Baldo, north-east Italy	Italy	1334	1989	2009	20	P	0.3	Centre	2200	390	1810	192.991	96.4953	53.591	0.64	0.073	11.472
604	Sagina apetala	(Dainese et al. 2017)	(Dainese et al. 2017)	Mt. Baldo, north-east Italy	Italy	1334	1989	2009	20	P	0.3	Centre	2200	390	1810	-1893.26	-946.628	53.591	0.64	0.073	11.472
605	Cleistogenes serotina	(Dainese et al. 2017)	(Dainese et al. 2017)	Mt. Baldo, north-east Italy	Italy	1334	1989	2009	20	P	0.3	Centre	2200	400	1800	33.7949	16.8974	54.442	0.629	0.073	11.415
606	Eleusine indica	(Dainese et al. 2017)	(Dainese et al. 2017)	Mt. Baldo, north-east Italy	Italy	1334	1989	2009	20	P	0.3	Centre	2200	400	1800	23.4867	11.7433	54.442	0.629	0.073	11.415
607	Picris echioides	(Dainese et al. 2017)	(Dainese et al. 2017)	Mt. Baldo, north-east Italy	Italy	1334	1989	2009	20	P	0.3	Centre	2200	400	1800	335.082	167.541	54.442	0.629	0.073	11.415
608	Pistacia terebinthus	(Dainese et al. 2017)	(Dainese et al. 2017)	Mt. Baldo, north-east Italy	Italy	1334	1989	2009	20	P	0.3	Centre	2200	400	1800	48.4228	24.2114	54.442	0.629	0.073	11.415
609	Adiantum capillus-veneris	(Dainese et al. 2017)	(Dainese et al. 2017)	Mt. Baldo, north-east Italy	Italy	1334	1989	2009	20	P	0.3	Centre	2200	410	1790	-18.1374	-9.06872	55.223	0.624	0.077	11.359
610	Capsella rubella	(Dainese et al. 2017)	(Dainese et al. 2017)	Mt. Baldo, north-east Italy	Italy	1334	1989	2009	20	P	0.3	Centre	2200	410	1790	99.2278	49.6139	55.223	0.624	0.077	11.359
611	Circaea lutetiana	(Dainese et al. 2017)	(Dainese et al. 2017)	Mt. Baldo, north-east Italy	Italy	1334	1989	2009	20	P	0.3	Centre	2200	410	1790	909.657	454.829	55.223	0.624	0.077	11.359
612	Lathraea squamaria	(Dainese et al. 2017)	(Dainese et al. 2017)	Mt. Baldo, north-east Italy	Italy	1334	1989	2009	20	P	0.3	Centre	2200	410	1790	395.653	197.827	55.223	0.624	0.077	11.359
613	Linum trigynum	(Dainese et al. 2017)	(Dainese et al. 2017)	Mt. Baldo, north-east Italy	Italy	1334	1989	2009	20	P	0.3	Centre	2200	410	1790	1178.56	589.282	55.223	0.624	0.077	11.359
614	Populus alba	(Dainese et al. 2017)	(Dainese et al. 2017)	Mt. Baldo, north-east Italy	Italy	1334	1989	2009	20	P	0.3	Centre	2200	410	1790	241.161	120.581	55.223	0.624	0.077	11.359
615	Bidens frondosa	(Dainese et al. 2017)	(Dainese et al. 2017)	Mt. Baldo, north-east Italy	Italy	1334	1989	2009	20	P	0.3	Centre	2200	420	1780	57.8225	28.9112	55.959	0.606	0.077	11.302
616	Humulus lupulus	(Dainese et al. 2017)	(Dainese et al. 2017)	Mt. Baldo, north-east Italy	Italy	1334	1989	2009	20	P	0.3	Centre	2200	420	1780	37.2021	18.601	55.959	0.606	0.077	11.302
617	Inula ensifolia	(Dainese et al. 2017)	(Dainese et al. 2017)	Mt. Baldo, north-east Italy	Italy	1334	1989	2009	20	P	0.3	Centre	2200	420	1780	325.111	162.555	55.959	0.606	0.077	11.302
618	Medicago rigidula	(Dainese et al. 2017)	(Dainese et al. 2017)	Mt. Baldo, north-east Italy	Italy	1334	1989	2009	20	P	0.3	Centre	2200	420	1780	344.994	172.497	55.959	0.606	0.077	11.302
619	Orlaya grandiflora	(Dainese et al. 2017)	(Dainese et al. 2017)	Mt. Baldo, north-east Italy	Italy	1334	1989	2009	20	P	0.3	Centre	2200	420	1780	90.751	45.3755	55.959	0.606	0.077	11.302
620	Oryzopsis miliacea	(Dainese et al. 2017)	(Dainese et al. 2017)	Mt. Baldo, north-east Italy	Italy	1334	1989	2009	20	P	0.3	Centre	2200	420	1780	46.3521	23.1761	55.959	0.606	0.077	11.302
621	Parthenocissus quinquefolia	(Dainese et al. 2017)	(Dainese et al. 2017)	Mt. Baldo, north-east Italy	Italy	1334	1989	2009	20	P	0.3	Centre	2200	420	1780	244.836	122.418	55.959	0.606	0.077	11.302
622	Rumex cristatus	(Dainese et al. 2017)	(Dainese et al. 2017)	Mt. Baldo, north-east Italy	Italy	1334	1989	2009	20	P	0.3	Centre	2200	420	1780	308.439	154.22	55.959	0.606	0.077	11.302
623	Tanacetum vulgare	(Dainese et al. 2017)	(Dainese et al. 2017)	Mt. Baldo, north-east Italy	Italy	1334	1989	2009	20	P	0.3	Centre	2200	420	1780	161.037	80.5184	55.959	0.606	0.077	11.302
624	Ajuga chamaepitys	(Dainese et al. 2017)	(Dainese et al. 2017)	Mt. Baldo, north-east Italy	Italy	1334	1989	2009	20	P	0.3	Centre	2200	430	1770	39.2853	19.6426	56.347	0.616	0.074	11.245
625	Arabidopsis thaliana	(Dainese et al. 2017)	(Dainese et al. 2017)	Mt. Baldo, north-east Italy	Italy	1334	1989	2009	20	P	0.3	Centre	2200	430	1770	113.26	56.63	56.347	0.616	0.074	11.245
626	Convolvulus cantabrica	(Dainese et al. 2017)	(Dainese et al. 2017)	Mt. Baldo, north-east Italy	Italy	1334	1989	2009	20	P	0.3	Centre	2200	430	1770	-48.1918	-24.0959	56.347	0.616	0.074	11.245
627	Crupina vulgaris	(Dainese et al. 2017)	(Dainese et al. 2017)	Mt. Baldo, north-east Italy	Italy	1334	1989	2009	20	P	0.3	Centre	2200	430	1770	960.415	480.208	56.347	0.616	0.074	11.245
628	Tragopogon dubius	(Dainese et al. 2017)	(Dainese et al. 2017)	Mt. Baldo, north-east Italy	Italy	1334	1989	2009	20	P	0.3	Centre	2200	430	1770	-97.253	-48.6265	56.347	0.616	0.074	11.245
629	Celtis australis	(Dainese et al. 2017)	(Dainese et al. 2017)	Mt. Baldo, north-east Italy	Italy	1334	1989	2009	20	P	0.3	Centre	2200	440	1760	24.6232	12.3116	56.647	0.612	0.072	11.188
630	Coronilla minima	(Dainese et al. 2017)	(Dainese et al. 2017)	Mt. Baldo, north-east Italy	Italy	1334	1989	2009	20	P	0.3	Centre	2200	440	1760	193.822	96.911	56.647	0.612	0.072	11.188
631	Epimedium alpinum	(Dainese et al. 2017)	(Dainese et al. 2017)	Mt. Baldo, north-east Italy	Italy	1334	1989	2009	20	P	0.3	Centre	2200	440	1760	83.9766	41.9883	56.647	0.612	0.072	11.188
632	Onosma helveticum subsp. tridentinum	(Dainese et al. 2017)	(Dainese et al. 2017)	Mt. Baldo, north-east Italy	Italy	1334	1989	2009	20	P	0.3	Centre	2200	440	1760	211.395	105.697	56.647	0.612	0.072	11.188
633	Viola suavis	(Dainese et al. 2017)	(Dainese et al. 2017)	Mt. Baldo, north-east Italy	Italy	1334	1989	2009	20	P	0.3	Centre	2200	440	1760	-98.6279	-49.3139	56.647	0.612	0.072	11.188
634	Vulpia myuros	(Dainese et al. 2017)	(Dainese et al. 2017)	Mt. Baldo, north-east Italy	Italy	1334	1989	2009	20	P	0.3	Centre	2200	440	1760	-916.561	-458.28	56.647	0.612	0.072	11.188
635	Conyza naudinii	(Dainese et al. 2017)	(Dainese et al. 2017)	Mt. Baldo, north-east Italy	Italy	1334	1989	2009	20	P	0.3	Centre	2200	450	1750	24.2176	12.1088	57.045	0.571	0.079	11.131
636	Geranium purpureum	(Dainese et al. 2017)	(Dainese et al. 2017)	Mt. Baldo, north-east Italy	Italy	1334	1989	2009	20	P	0.3	Centre	2200	450	1750	29.2801	14.64	57.045	0.571	0.079	11.131
637	Ophrys sphegodes	(Dainese et al. 2017)	(Dainese et al. 2017)	Mt. Baldo, north-east Italy	Italy	1334	1989	2009	20	P	0.3	Centre	2200	450	1750	-6.07974	-3.03987	57.045	0.571	0.079	11.131
638	Orobanche hederae	(Dainese et al. 2017)	(Dainese et al. 2017)	Mt. Baldo, north-east Italy	Italy	1334	1989	2009	20	P	0.3	Centre	2200	450	1750	-4.59846	-2.29923	57.045	0.571	0.079	11.131
639	Polystichum setiferum	(Dainese et al. 2017)	(Dainese et al. 2017)	Mt. Baldo, north-east Italy	Italy	1334	1989	2009	20	P	0.3	Centre	2200	450	1750	379.836	189.918	57.045	0.571	0.079	11.131
640	Alnus glutinosa	(Dainese et al. 2017)	(Dainese et al. 2017)	Mt. Baldo, north-east Italy	Italy	1334	1989	2009	20	P	0.3	Centre	2200	460	1740	96.5182	48.2591	57.203	0.511	0.078	11.074
641	Alnus incana	(Dainese et al. 2017)	(Dainese et al. 2017)	Mt. Baldo, north-east Italy	Italy	1334	1989	2009	20	P	0.3	Centre	2200	460	1740	145.608	72.8042	57.203	0.511	0.078	11.074
642	Antirrhinum majus	(Dainese et al. 2017)	(Dainese et al. 2017)	Mt. Baldo, north-east Italy	Italy	1334	1989	2009	20	P	0.3	Centre	2200	460	1740	192.991	96.4953	57.203	0.511	0.078	11.074
643	Bromus madritensis	(Dainese et al. 2017)	(Dainese et al. 2017)	Mt. Baldo, north-east Italy	Italy	1334	1989	2009	20	P	0.3	Centre	2200	460	1740	21.4844	10.7422	57.203	0.511	0.078	11.074
644	Centaurea deusta subsp. splendens	(Dainese et al. 2017)	(Dainese et al. 2017)	Mt. Baldo, north-east Italy	Italy	1334	1989	2009	20	P	0.3	Centre	2200	460	1740	178.494	89.2472	57.203	0.511	0.078	11.074
645	Crepis taraxacifolia	(Dainese et al. 2017)	(Dainese et al. 2017)	Mt. Baldo, north-east Italy	Italy	1334	1989	2009	20	P	0.3	Centre	2200	460	1740	-133.735	-66.8676	57.203	0.511	0.078	11.074
646	Euonymus europaeus	(Dainese et al. 2017)	(Dainese et al. 2017)	Mt. Baldo, north-east Italy	Italy	1334	1989	2009	20	P	0.3	Centre	2200	460	1740	21.8145	10.9072	57.203	0.511	0.078	11.074
647	Muscari racemosum	(Dainese et al. 2017)	(Dainese et al. 2017)	Mt. Baldo, north-east Italy	Italy	1334	1989	2009	20	P	0.3	Centre	2200	460	1740	-15.6612	-7.83061	57.203	0.511	0.078	11.074
648	Onobrychis arenaria	(Dainese et al. 2017)	(Dainese et al. 2017)	Mt. Baldo, north-east Italy	Italy	1334	1989	2009	20	P	0.3	Centre	2200	460	1740	434.836	217.418	57.203	0.511	0.078	11.074
649	Satureja montana	(Dainese et al. 2017)	(Dainese et al. 2017)	Mt. Baldo, north-east Italy	Italy	1334	1989	2009	20	P	0.3	Centre	2200	460	1740	83.7039	41.852	57.203	0.511	0.078	11.074
650	Bidens bipinnata	(Dainese et al. 2017)	(Dainese et al. 2017)	Mt. Baldo, north-east Italy	Italy	1334	1989	2009	20	P	0.3	Centre	2200	470	1730	33.4987	16.7493	56.897	0.463	0.051	11.017
651	Blackstonia perfoliata	(Dainese et al. 2017)	(Dainese et al. 2017)	Mt. Baldo, north-east Italy	Italy	1334	1989	2009	20	P	0.3	Centre	2200	470	1730	-476.372	-238.186	56.897	0.463	0.051	11.017
652	Bothriochloa ischaemon	(Dainese et al. 2017)	(Dainese et al. 2017)	Mt. Baldo, north-east Italy	Italy	1334	1989	2009	20	P	0.3	Centre	2200	470	1730	26.8843	13.4421	56.897	0.463	0.051	11.017
653	Buddleja davidii	(Dainese et al. 2017)	(Dainese et al. 2017)	Mt. Baldo, north-east Italy	Italy	1334	1989	2009	20	P	0.3	Centre	2200	470	1730	60.5268	30.2634	56.897	0.463	0.051	11.017
654	Catapodium rigidum	(Dainese et al. 2017)	(Dainese et al. 2017)	Mt. Baldo, north-east Italy	Italy	1334	1989	2009	20	P	0.3	Centre	2200	470	1730	35.7017	17.8508	56.897	0.463	0.051	11.017
655	Commelina communis	(Dainese et al. 2017)	(Dainese et al. 2017)	Mt. Baldo, north-east Italy	Italy	1334	1989	2009	20	P	0.3	Centre	2200	470	1730	205.957	102.978	56.897	0.463	0.051	11.017
656	Crepis sancta	(Dainese et al. 2017)	(Dainese et al. 2017)	Mt. Baldo, north-east Italy	Italy	1334	1989	2009	20	P	0.3	Centre	2200	470	1730	29.6898	14.8449	56.897	0.463	0.051	11.017
657	Digitaria ischaemum	(Dainese et al. 2017)	(Dainese et al. 2017)	Mt. Baldo, north-east Italy	Italy	1334	1989	2009	20	P	0.3	Centre	2200	470	1730	59.4099	29.705	56.897	0.463	0.051	11.017
658	Euphorbia maculata	(Dainese et al. 2017)	(Dainese et al. 2017)	Mt. Baldo, north-east Italy	Italy	1334	1989	2009	20	P	0.3	Centre	2200	470	1730	79.9266	39.9633	56.897	0.463	0.051	11.017
659	Ferulago galbanifera	(Dainese et al. 2017)	(Dainese et al. 2017)	Mt. Baldo, north-east Italy	Italy	1334	1989	2009	20	P	0.3	Centre	2200	470	1730	210.367	105.184	56.897	0.463	0.051	11.017
660	Lathyrus aphaca	(Dainese et al. 2017)	(Dainese et al. 2017)	Mt. Baldo, north-east Italy	Italy	1334	1989	2009	20	P	0.3	Centre	2200	470	1730	351.608	175.804	56.897	0.463	0.051	11.017
661	Lathyrus sphaericus	(Dainese et al. 2017)	(Dainese et al. 2017)	Mt. Baldo, north-east Italy	Italy	1334	1989	2009	20	P	0.3	Centre	2200	470	1730	49.2773	24.6387	56.897	0.463	0.051	11.017
662	Ligustrum lucidum	(Dainese et al. 2017)	(Dainese et al. 2017)	Mt. Baldo, north-east Italy	Italy	1334	1989	2009	20	P	0.3	Centre	2200	470	1730	184.705	92.3527	56.897	0.463	0.051	11.017
663	Ornithogalum umbellatum	(Dainese et al. 2017)	(Dainese et al. 2017)	Mt. Baldo, north-east Italy	Italy	1334	1989	2009	20	P	0.3	Centre	2200	470	1730	72.707	36.3535	56.897	0.463	0.051	11.017
664	Phytolacca americana	(Dainese et al. 2017)	(Dainese et al. 2017)	Mt. Baldo, north-east Italy	Italy	1334	1989	2009	20	P	0.3	Centre	2200	470	1730	121.871	60.9355	56.897	0.463	0.051	11.017
665	Rumex conglomeratus	(Dainese et al. 2017)	(Dainese et al. 2017)	Mt. Baldo, north-east Italy	Italy	1334	1989	2009	20	P	0.3	Centre	2200	470	1730	111.15	55.5748	56.897	0.463	0.051	11.017
666	Solanum alatum	(Dainese et al. 2017)	(Dainese et al. 2017)	Mt. Baldo, north-east Italy	Italy	1334	1989	2009	20	P	0.3	Centre	2200	470	1730	83.2278	41.6139	56.897	0.463	0.051	11.017
667	Viola odorata	(Dainese et al. 2017)	(Dainese et al. 2017)	Mt. Baldo, north-east Italy	Italy	1334	1989	2009	20	P	0.3	Centre	2200	470	1730	-16.6311	-8.31553	56.897	0.463	0.051	11.017
668	Avena barbata	(Dainese et al. 2017)	(Dainese et al. 2017)	Mt. Baldo, north-east Italy	Italy	1334	1989	2009	20	P	0.3	Centre	2200	480	1720	72.8935	36.4468	56.831	0.459	0.038	10.96
669	Avena sterilis subsp. sterilis	(Dainese et al. 2017)	(Dainese et al. 2017)	Mt. Baldo, north-east Italy	Italy	1334	1989	2009	20	P	0.3	Centre	2200	480	1720	351.897	175.949	56.831	0.459	0.038	10.96
670	Carex divulsa	(Dainese et al. 2017)	(Dainese et al. 2017)	Mt. Baldo, north-east Italy	Italy	1334	1989	2009	20	P	0.3	Centre	2200	480	1720	55.6938	27.8469	56.831	0.459	0.038	10.96
671	Cymbalaria muralis	(Dainese et al. 2017)	(Dainese et al. 2017)	Mt. Baldo, north-east Italy	Italy	1334	1989	2009	20	P	0.3	Centre	2200	480	1720	23.7017	11.8508	56.831	0.459	0.038	10.96
672	Cyperus fuscus	(Dainese et al. 2017)	(Dainese et al. 2017)	Mt. Baldo, north-east Italy	Italy	1334	1989	2009	20	P	0.3	Centre	2200	480	1720	-361.59	-180.795	56.831	0.459	0.038	10.96
673	Ficus carica	(Dainese et al. 2017)	(Dainese et al. 2017)	Mt. Baldo, north-east Italy	Italy	1334	1989	2009	20	P	0.3	Centre	2200	480	1720	-5.57981	-2.78991	56.831	0.459	0.038	10.96
674	Frangula alnus	(Dainese et al. 2017)	(Dainese et al. 2017)	Mt. Baldo, north-east Italy	Italy	1334	1989	2009	20	P	0.3	Centre	2200	480	1720	103.228	51.6139	56.831	0.459	0.038	10.96
675	Mentha aquatica	(Dainese et al. 2017)	(Dainese et al. 2017)	Mt. Baldo, north-east Italy	Italy	1334	1989	2009	20	P	0.3	Centre	2200	480	1720	209.001	104.501	56.831	0.459	0.038	10.96
676	Mercurialis annua	(Dainese et al. 2017)	(Dainese et al. 2017)	Mt. Baldo, north-east Italy	Italy	1334	1989	2009	20	P	0.3	Centre	2200	480	1720	26.9608	13.4804	56.831	0.459	0.038	10.96
677	Ophrys holoserica	(Dainese et al. 2017)	(Dainese et al. 2017)	Mt. Baldo, north-east Italy	Italy	1334	1989	2009	20	P	0.3	Centre	2200	480	1720	-68.1918	-34.0959	56.831	0.459	0.038	10.96
678	Peucedanum venetum	(Dainese et al. 2017)	(Dainese et al. 2017)	Mt. Baldo, north-east Italy	Italy	1334	1989	2009	20	P	0.3	Centre	2200	480	1720	43.6278	21.8139	56.831	0.459	0.038	10.96
679	Pulicaria dysenterica	(Dainese et al. 2017)	(Dainese et al. 2017)	Mt. Baldo, north-east Italy	Italy	1334	1989	2009	20	P	0.3	Centre	2200	480	1720	268.266	134.133	56.831	0.459	0.038	10.96
680	Seseli gouanii	(Dainese et al. 2017)	(Dainese et al. 2017)	Mt. Baldo, north-east Italy	Italy	1334	1989	2009	20	P	0.3	Centre	2200	480	1720	171.285	85.6426	56.831	0.459	0.038	10.96
681	Setaria glauca	(Dainese et al. 2017)	(Dainese et al. 2017)	Mt. Baldo, north-east Italy	Italy	1334	1989	2009	20	P	0.3	Centre	2200	480	1720	10.6586	5.32928	56.831	0.459	0.038	10.96
682	Tanacetum parthenium	(Dainese et al. 2017)	(Dainese et al. 2017)	Mt. Baldo, north-east Italy	Italy	1334	1989	2009	20	P	0.3	Centre	2200	480	1720	327.082	163.541	56.831	0.459	0.038	10.96
683	Torilis arvensis	(Dainese et al. 2017)	(Dainese et al. 2017)	Mt. Baldo, north-east Italy	Italy	1334	1989	2009	20	P	0.3	Centre	2200	480	1720	27.2849	13.6425	56.831	0.459	0.038	10.96
684	Trifolium arvense	(Dainese et al. 2017)	(Dainese et al. 2017)	Mt. Baldo, north-east Italy	Italy	1334	1989	2009	20	P	0.3	Centre	2200	480	1720	303.266	151.633	56.831	0.459	0.038	10.96
685	Trifolium scabrum	(Dainese et al. 2017)	(Dainese et al. 2017)	Mt. Baldo, north-east Italy	Italy	1334	1989	2009	20	P	0.3	Centre	2200	480	1720	43.7788	21.8894	56.831	0.459	0.038	10.96
686	Abutilon theophrasti	(Dainese et al. 2017)	(Dainese et al. 2017)	Mt. Baldo, north-east Italy	Italy	1334	1989	2009	20	P	0.3	Centre	2200	490	1710	-65.1069	-32.5534	56.577	0.421	0.03	10.903
687	Agropyron pungens	(Dainese et al. 2017)	(Dainese et al. 2017)	Mt. Baldo, north-east Italy	Italy	1334	1989	2009	20	P	0.3	Centre	2200	490	1710	408.439	204.22	56.577	0.421	0.03	10.903
688	Calendula arvensis	(Dainese et al. 2017)	(Dainese et al. 2017)	Mt. Baldo, north-east Italy	Italy	1334	1989	2009	20	P	0.3	Centre	2200	490	1710	-775.962	-387.981	56.577	0.421	0.03	10.903
689	Conyza canadensis	(Dainese et al. 2017)	(Dainese et al. 2017)	Mt. Baldo, north-east Italy	Italy	1334	1989	2009	20	P	0.3	Centre	2200	490	1710	10.4485	5.22426	56.577	0.421	0.03	10.903
690	Draba muralis	(Dainese et al. 2017)	(Dainese et al. 2017)	Mt. Baldo, north-east Italy	Italy	1334	1989	2009	20	P	0.3	Centre	2200	490	1710	224.834	112.417	56.577	0.421	0.03	10.903
691	Glechoma hirsuta	(Dainese et al. 2017)	(Dainese et al. 2017)	Mt. Baldo, north-east Italy	Italy	1334	1989	2009	20	P	0.3	Centre	2200	490	1710	-1239.49	-619.744	56.577	0.421	0.03	10.903
692	Lathyrus setifolius	(Dainese et al. 2017)	(Dainese et al. 2017)	Mt. Baldo, north-east Italy	Italy	1334	1989	2009	20	P	0.3	Centre	2200	490	1710	140.204	70.1022	56.577	0.421	0.03	10.903
693	Plantago holosteum	(Dainese et al. 2017)	(Dainese et al. 2017)	Mt. Baldo, north-east Italy	Italy	1334	1989	2009	20	P	0.3	Centre	2200	490	1710	-118.305	-59.1527	56.577	0.421	0.03	10.903
694	Polypodium interjectum	(Dainese et al. 2017)	(Dainese et al. 2017)	Mt. Baldo, north-east Italy	Italy	1334	1989	2009	20	P	0.3	Centre	2200	490	1710	126.126	63.0632	56.577	0.421	0.03	10.903
695	Seseli annuum	(Dainese et al. 2017)	(Dainese et al. 2017)	Mt. Baldo, north-east Italy	Italy	1334	1989	2009	20	P	0.3	Centre	2200	490	1710	150.671	75.3353	56.577	0.421	0.03	10.903
696	Sorbus domestica	(Dainese et al. 2017)	(Dainese et al. 2017)	Mt. Baldo, north-east Italy	Italy	1334	1989	2009	20	P	0.3	Centre	2200	490	1710	504.461	252.23	56.577	0.421	0.03	10.903
697	Thymus oenipontanus	(Dainese et al. 2017)	(Dainese et al. 2017)	Mt. Baldo, north-east Italy	Italy	1334	1989	2009	20	P	0.3	Centre	2200	490	1710	706.779	353.39	56.577	0.421	0.03	10.903
698	Vicia loiseleurii	(Dainese et al. 2017)	(Dainese et al. 2017)	Mt. Baldo, north-east Italy	Italy	1334	1989	2009	20	P	0.3	Centre	2200	490	1710	-477.407	-238.703	56.577	0.421	0.03	10.903
699	Vinca minor	(Dainese et al. 2017)	(Dainese et al. 2017)	Mt. Baldo, north-east Italy	Italy	1334	1989	2009	20	P	0.3	Centre	2200	490	1710	157.476	78.7381	56.577	0.421	0.03	10.903
700	Arenaria leptoclados	(Dainese et al. 2017)	(Dainese et al. 2017)	Mt. Baldo, north-east Italy	Italy	1334	1989	2009	20	P	0.3	Centre	2200	500	1700	56.1368	28.0684	56.319	0.382	0.035	10.846
701	Artemisia campestris	(Dainese et al. 2017)	(Dainese et al. 2017)	Mt. Baldo, north-east Italy	Italy	1334	1989	2009	20	P	0.3	Centre	2200	500	1700	98.4748	49.2374	56.319	0.382	0.035	10.846
702	Eragrostis minor	(Dainese et al. 2017)	(Dainese et al. 2017)	Mt. Baldo, north-east Italy	Italy	1334	1989	2009	20	P	0.3	Centre	2200	500	1700	59.5141	29.7571	56.319	0.382	0.035	10.846
703	Inula spiraeifolia	(Dainese et al. 2017)	(Dainese et al. 2017)	Mt. Baldo, north-east Italy	Italy	1334	1989	2009	20	P	0.3	Centre	2200	500	1700	91.8594	45.9297	56.319	0.382	0.035	10.846
704	Lactuca saligna	(Dainese et al. 2017)	(Dainese et al. 2017)	Mt. Baldo, north-east Italy	Italy	1334	1989	2009	20	P	0.3	Centre	2200	500	1700	18.2009	9.10047	56.319	0.382	0.035	10.846
705	Lunaria annua	(Dainese et al. 2017)	(Dainese et al. 2017)	Mt. Baldo, north-east Italy	Italy	1334	1989	2009	20	P	0.3	Centre	2200	500	1700	109.661	54.8307	56.319	0.382	0.035	10.846
706	Micropus erectus	(Dainese et al. 2017)	(Dainese et al. 2017)	Mt. Baldo, north-east Italy	Italy	1334	1989	2009	20	P	0.3	Centre	2200	500	1700	97.0682	48.5341	56.319	0.382	0.035	10.846
707	Myosotis ramosissima	(Dainese et al. 2017)	(Dainese et al. 2017)	Mt. Baldo, north-east Italy	Italy	1334	1989	2009	20	P	0.3	Centre	2200	500	1700	80.207	40.1035	56.319	0.382	0.035	10.846
708	Orobanche lutea	(Dainese et al. 2017)	(Dainese et al. 2017)	Mt. Baldo, north-east Italy	Italy	1334	1989	2009	20	P	0.3	Centre	2200	500	1700	765.161	382.581	56.319	0.382	0.035	10.846
709	Trifolium fragiferum	(Dainese et al. 2017)	(Dainese et al. 2017)	Mt. Baldo, north-east Italy	Italy	1334	1989	2009	20	P	0.3	Centre	2200	500	1700	268.202	134.101	56.319	0.382	0.035	10.846
710	Argyrolobium zanonii	(Dainese et al. 2017)	(Dainese et al. 2017)	Mt. Baldo, north-east Italy	Italy	1334	1989	2009	20	P	0.3	Centre	2200	510	1690	33.6808	16.8404	56.118	0.381	0.049	10.789
711	Aristolochia clematitis	(Dainese et al. 2017)	(Dainese et al. 2017)	Mt. Baldo, north-east Italy	Italy	1334	1989	2009	20	P	0.3	Centre	2200	510	1690	54.2578	27.1289	56.118	0.381	0.049	10.789
712	Calepina irregularis	(Dainese et al. 2017)	(Dainese et al. 2017)	Mt. Baldo, north-east Italy	Italy	1334	1989	2009	20	P	0.3	Centre	2200	510	1690	45.143	22.5715	56.118	0.381	0.049	10.789
713	Euphorbia esula	(Dainese et al. 2017)	(Dainese et al. 2017)	Mt. Baldo, north-east Italy	Italy	1334	1989	2009	20	P	0.3	Centre	2200	510	1690	286.105	143.053	56.118	0.381	0.049	10.789
714	Geranium lucidum	(Dainese et al. 2017)	(Dainese et al. 2017)	Mt. Baldo, north-east Italy	Italy	1334	1989	2009	20	P	0.3	Centre	2200	510	1690	103.26	51.6302	56.118	0.381	0.049	10.789
715	Mespilus germanica	(Dainese et al. 2017)	(Dainese et al. 2017)	Mt. Baldo, north-east Italy	Italy	1334	1989	2009	20	P	0.3	Centre	2200	510	1690	112.991	56.4953	56.118	0.381	0.049	10.789
716	Oxalis corniculata	(Dainese et al. 2017)	(Dainese et al. 2017)	Mt. Baldo, north-east Italy	Italy	1334	1989	2009	20	P	0.3	Centre	2200	510	1690	27.6402	13.8201	56.118	0.381	0.049	10.789
717	Ulmus minor	(Dainese et al. 2017)	(Dainese et al. 2017)	Mt. Baldo, north-east Italy	Italy	1334	1989	2009	20	P	0.3	Centre	2200	510	1690	-4.17728	-2.08864	56.118	0.381	0.049	10.789
718	Viola arvensis	(Dainese et al. 2017)	(Dainese et al. 2017)	Mt. Baldo, north-east Italy	Italy	1334	1989	2009	20	P	0.3	Centre	2200	510	1690	375.766	187.883	56.118	0.381	0.049	10.789
719	Ailanthus altissima	(Dainese et al. 2017)	(Dainese et al. 2017)	Mt. Baldo, north-east Italy	Italy	1334	1989	2009	20	P	0.3	Centre	2200	520	1680	-44.1244	-22.0622	55.914	0.372	0.043	10.733
720	Brassica repanda subsp. baldensis	(Dainese et al. 2017)	(Dainese et al. 2017)	Mt. Baldo, north-east Italy	Italy	1334	1989	2009	20	P	0.3	Centre	2200	520	1680	206.779	103.39	55.914	0.372	0.043	10.733
721	Bupleurum veronense	(Dainese et al. 2017)	(Dainese et al. 2017)	Mt. Baldo, north-east Italy	Italy	1334	1989	2009	20	P	0.3	Centre	2200	520	1680	157.659	78.8293	55.914	0.372	0.043	10.733
722	Euphorbia nicaeensis	(Dainese et al. 2017)	(Dainese et al. 2017)	Mt. Baldo, north-east Italy	Italy	1334	1989	2009	20	P	0.3	Centre	2200	520	1680	44.026	22.013	55.914	0.372	0.043	10.733
723	Hypericum tetrapterum	(Dainese et al. 2017)	(Dainese et al. 2017)	Mt. Baldo, north-east Italy	Italy	1334	1989	2009	20	P	0.3	Centre	2200	520	1680	28.2596	14.1298	55.914	0.372	0.043	10.733
724	Hyssopus officinalis subsp. aristatus	(Dainese et al. 2017)	(Dainese et al. 2017)	Mt. Baldo, north-east Italy	Italy	1334	1989	2009	20	P	0.3	Centre	2200	520	1680	226.324	113.162	55.914	0.372	0.043	10.733
725	Lysimachia vulgaris	(Dainese et al. 2017)	(Dainese et al. 2017)	Mt. Baldo, north-east Italy	Italy	1334	1989	2009	20	P	0.3	Centre	2200	520	1680	167.594	83.7972	55.914	0.372	0.043	10.733
726	Ophrys apifera	(Dainese et al. 2017)	(Dainese et al. 2017)	Mt. Baldo, north-east Italy	Italy	1334	1989	2009	20	P	0.3	Centre	2200	520	1680	-43.6279	-21.8139	55.914	0.372	0.043	10.733
727	Torilis nodosa	(Dainese et al. 2017)	(Dainese et al. 2017)	Mt. Baldo, north-east Italy	Italy	1334	1989	2009	20	P	0.3	Centre	2200	520	1680	84.1195	42.0598	55.914	0.372	0.043	10.733
728	Anagallis arvensis	(Dainese et al. 2017)	(Dainese et al. 2017)	Mt. Baldo, north-east Italy	Italy	1334	1989	2009	20	P	0.3	Centre	2200	530	1670	12.2493	6.12467	55.309	0.365	0.04	10.676
729	Artemisia annua	(Dainese et al. 2017)	(Dainese et al. 2017)	Mt. Baldo, north-east Italy	Italy	1334	1989	2009	20	P	0.3	Centre	2200	530	1670	48.8666	24.4333	55.309	0.365	0.04	10.676
730	Aster linosyris	(Dainese et al. 2017)	(Dainese et al. 2017)	Mt. Baldo, north-east Italy	Italy	1334	1989	2009	20	P	0.3	Centre	2200	530	1670	219.454	109.727	55.309	0.365	0.04	10.676
731	Campanula rapunculus	(Dainese et al. 2017)	(Dainese et al. 2017)	Mt. Baldo, north-east Italy	Italy	1334	1989	2009	20	P	0.3	Centre	2200	530	1670	106.3	53.1499	55.309	0.365	0.04	10.676
732	Carpinus betulus	(Dainese et al. 2017)	(Dainese et al. 2017)	Mt. Baldo, north-east Italy	Italy	1334	1989	2009	20	P	0.3	Centre	2200	530	1670	46.7175	23.3588	55.309	0.365	0.04	10.676
733	Centranthus ruber	(Dainese et al. 2017)	(Dainese et al. 2017)	Mt. Baldo, north-east Italy	Italy	1334	1989	2009	20	P	0.3	Centre	2200	530	1670	27.0314	13.5157	55.309	0.365	0.04	10.676
734	Ceterach officinarum	(Dainese et al. 2017)	(Dainese et al. 2017)	Mt. Baldo, north-east Italy	Italy	1334	1989	2009	20	P	0.3	Centre	2200	530	1670	38.8326	19.4163	55.309	0.365	0.04	10.676
735	Chenopodium murale	(Dainese et al. 2017)	(Dainese et al. 2017)	Mt. Baldo, north-east Italy	Italy	1334	1989	2009	20	P	0.3	Centre	2200	530	1670	318.439	159.22	55.309	0.365	0.04	10.676
736	Chondrilla juncea	(Dainese et al. 2017)	(Dainese et al. 2017)	Mt. Baldo, north-east Italy	Italy	1334	1989	2009	20	P	0.3	Centre	2200	530	1670	59.5141	29.7571	55.309	0.365	0.04	10.676
737	Coronilla coronata	(Dainese et al. 2017)	(Dainese et al. 2017)	Mt. Baldo, north-east Italy	Italy	1334	1989	2009	20	P	0.3	Centre	2200	530	1670	108.185	54.0924	55.309	0.365	0.04	10.676
738	Crepis foetida	(Dainese et al. 2017)	(Dainese et al. 2017)	Mt. Baldo, north-east Italy	Italy	1334	1989	2009	20	P	0.3	Centre	2200	530	1670	256.108	128.054	55.309	0.365	0.04	10.676
739	Euphorbia lathyris	(Dainese et al. 2017)	(Dainese et al. 2017)	Mt. Baldo, north-east Italy	Italy	1334	1989	2009	20	P	0.3	Centre	2200	530	1670	458.627	229.314	55.309	0.365	0.04	10.676
740	Potentilla reptans	(Dainese et al. 2017)	(Dainese et al. 2017)	Mt. Baldo, north-east Italy	Italy	1334	1989	2009	20	P	0.3	Centre	2200	530	1670	25.9228	12.9614	55.309	0.365	0.04	10.676
741	Viola alba	(Dainese et al. 2017)	(Dainese et al. 2017)	Mt. Baldo, north-east Italy	Italy	1334	1989	2009	20	P	0.3	Centre	2200	530	1670	192.871	96.4355	55.309	0.365	0.04	10.676
742	Arabis muricola	(Dainese et al. 2017)	(Dainese et al. 2017)	Mt. Baldo, north-east Italy	Italy	1334	1989	2009	20	P	0.3	Centre	2200	540	1660	-255.721	-127.86	54.634	0.358	0.058	10.619
743	Buglossoides purpurocaerulea	(Dainese et al. 2017)	(Dainese et al. 2017)	Mt. Baldo, north-east Italy	Italy	1334	1989	2009	20	P	0.3	Centre	2200	540	1660	-5.58489	-2.79244	54.634	0.358	0.058	10.619
744	Calystegia sepium	(Dainese et al. 2017)	(Dainese et al. 2017)	Mt. Baldo, north-east Italy	Italy	1334	1989	2009	20	P	0.3	Centre	2200	540	1660	85.3892	42.6946	54.634	0.358	0.058	10.619
745	Carex acutiformis	(Dainese et al. 2017)	(Dainese et al. 2017)	Mt. Baldo, north-east Italy	Italy	1334	1989	2009	20	P	0.3	Centre	2200	540	1660	152.372	76.1861	54.634	0.358	0.058	10.619
746	Carex elata	(Dainese et al. 2017)	(Dainese et al. 2017)	Mt. Baldo, north-east Italy	Italy	1334	1989	2009	20	P	0.3	Centre	2200	540	1660	170.261	85.1305	54.634	0.358	0.058	10.619
747	Eragrostis pilosa	(Dainese et al. 2017)	(Dainese et al. 2017)	Mt. Baldo, north-east Italy	Italy	1334	1989	2009	20	P	0.3	Centre	2200	540	1660	108.755	54.3775	54.634	0.358	0.058	10.619
748	Fumana procumbens	(Dainese et al. 2017)	(Dainese et al. 2017)	Mt. Baldo, north-east Italy	Italy	1334	1989	2009	20	P	0.3	Centre	2200	540	1660	40.0509	20.0254	54.634	0.358	0.058	10.619
749	Lythrum salicaria	(Dainese et al. 2017)	(Dainese et al. 2017)	Mt. Baldo, north-east Italy	Italy	1334	1989	2009	20	P	0.3	Centre	2200	540	1660	82.0677	41.0339	54.634	0.358	0.058	10.619
750	Parietaria judaica	(Dainese et al. 2017)	(Dainese et al. 2017)	Mt. Baldo, north-east Italy	Italy	1334	1989	2009	20	P	0.3	Centre	2200	540	1660	12.9028	6.45138	54.634	0.358	0.058	10.619
751	Rumex pulcher	(Dainese et al. 2017)	(Dainese et al. 2017)	Mt. Baldo, north-east Italy	Italy	1334	1989	2009	20	P	0.3	Centre	2200	540	1660	39.5643	19.7821	54.634	0.358	0.058	10.619
752	Ruscus aculeatus	(Dainese et al. 2017)	(Dainese et al. 2017)	Mt. Baldo, north-east Italy	Italy	1334	1989	2009	20	P	0.3	Centre	2200	540	1660	39.6133	19.8067	54.634	0.358	0.058	10.619
753	Aphanes arvensis	(Dainese et al. 2017)	(Dainese et al. 2017)	Mt. Baldo, north-east Italy	Italy	1334	1989	2009	20	P	0.3	Centre	2200	550	1650	51.4331	25.7166	54.148	0.351	0.071	10.562
754	Campanula petraea	(Dainese et al. 2017)	(Dainese et al. 2017)	Mt. Baldo, north-east Italy	Italy	1334	1989	2009	20	P	0.3	Centre	2200	550	1650	58.755	29.3775	54.148	0.351	0.071	10.562
755	Centaurea nigrescens subsp. nigrescens	(Dainese et al. 2017)	(Dainese et al. 2017)	Mt. Baldo, north-east Italy	Italy	1334	1989	2009	20	P	0.3	Centre	2200	550	1650	25.7949	12.8974	54.148	0.351	0.071	10.562
756	Cerastium brachypetalum	(Dainese et al. 2017)	(Dainese et al. 2017)	Mt. Baldo, north-east Italy	Italy	1334	1989	2009	20	P	0.3	Centre	2200	550	1650	-0.729676	-0.364838	54.148	0.351	0.071	10.562
757	Cerastium glomeratum	(Dainese et al. 2017)	(Dainese et al. 2017)	Mt. Baldo, north-east Italy	Italy	1334	1989	2009	20	P	0.3	Centre	2200	550	1650	85.6938	42.8469	54.148	0.351	0.071	10.562
758	Cerastium semidecandrum	(Dainese et al. 2017)	(Dainese et al. 2017)	Mt. Baldo, north-east Italy	Italy	1334	1989	2009	20	P	0.3	Centre	2200	550	1650	24.4871	12.2435	54.148	0.351	0.071	10.562
759	Cotinus coggygria	(Dainese et al. 2017)	(Dainese et al. 2017)	Mt. Baldo, north-east Italy	Italy	1334	1989	2009	20	P	0.3	Centre	2200	550	1650	74.57	37.285	54.148	0.351	0.071	10.562
760	Crepis vesicaria	(Dainese et al. 2017)	(Dainese et al. 2017)	Mt. Baldo, north-east Italy	Italy	1334	1989	2009	20	P	0.3	Centre	2200	550	1650	38.4748	19.2374	54.148	0.351	0.071	10.562
761	Inula salicina	(Dainese et al. 2017)	(Dainese et al. 2017)	Mt. Baldo, north-east Italy	Italy	1334	1989	2009	20	P	0.3	Centre	2200	550	1650	141.772	70.8862	54.148	0.351	0.071	10.562
762	Linum tenuifolium	(Dainese et al. 2017)	(Dainese et al. 2017)	Mt. Baldo, north-east Italy	Italy	1334	1989	2009	20	P	0.3	Centre	2200	550	1650	-85.7419	-42.871	54.148	0.351	0.071	10.562
763	Minuartia hybrida	(Dainese et al. 2017)	(Dainese et al. 2017)	Mt. Baldo, north-east Italy	Italy	1334	1989	2009	20	P	0.3	Centre	2200	550	1650	21.769	10.8845	54.148	0.351	0.071	10.562
764	Potentilla recta	(Dainese et al. 2017)	(Dainese et al. 2017)	Mt. Baldo, north-east Italy	Italy	1334	1989	2009	20	P	0.3	Centre	2200	550	1650	-63.7331	-31.8666	54.148	0.351	0.071	10.562
765	Rorippa austriaca	(Dainese et al. 2017)	(Dainese et al. 2017)	Mt. Baldo, north-east Italy	Italy	1334	1989	2009	20	P	0.3	Centre	2200	550	1650	196.18	98.0899	54.148	0.351	0.071	10.562
766	Silene otites	(Dainese et al. 2017)	(Dainese et al. 2017)	Mt. Baldo, north-east Italy	Italy	1334	1989	2009	20	P	0.3	Centre	2200	550	1650	102.158	51.0788	54.148	0.351	0.071	10.562
767	Sorbus torminalis	(Dainese et al. 2017)	(Dainese et al. 2017)	Mt. Baldo, north-east Italy	Italy	1334	1989	2009	20	P	0.3	Centre	2200	550	1650	47.4871	23.7435	54.148	0.351	0.071	10.562
768	Veronica spicata	(Dainese et al. 2017)	(Dainese et al. 2017)	Mt. Baldo, north-east Italy	Italy	1334	1989	2009	20	P	0.3	Centre	2200	550	1650	227.522	113.761	54.148	0.351	0.071	10.562
769	Anacamptis pyramidalis	(Dainese et al. 2017)	(Dainese et al. 2017)	Mt. Baldo, north-east Italy	Italy	1334	1989	2009	20	P	0.3	Centre	2200	560	1640	-206.438	-103.219	53.783	0.346	0.074	10.505
770	Calamagrostis epigeios	(Dainese et al. 2017)	(Dainese et al. 2017)	Mt. Baldo, north-east Italy	Italy	1334	1989	2009	20	P	0.3	Centre	2200	560	1640	69.5933	34.7966	53.783	0.346	0.074	10.505
771	Cardamine hirsuta	(Dainese et al. 2017)	(Dainese et al. 2017)	Mt. Baldo, north-east Italy	Italy	1334	1989	2009	20	P	0.3	Centre	2200	560	1640	25.9774	12.9887	53.783	0.346	0.074	10.505
772	Centaurea alpina	(Dainese et al. 2017)	(Dainese et al. 2017)	Mt. Baldo, north-east Italy	Italy	1334	1989	2009	20	P	0.3	Centre	2200	560	1640	126.754	63.3769	53.783	0.346	0.074	10.505
773	Helianthemum apenninum	(Dainese et al. 2017)	(Dainese et al. 2017)	Mt. Baldo, north-east Italy	Italy	1334	1989	2009	20	P	0.3	Centre	2200	560	1640	121.6	60.7998	53.783	0.346	0.074	10.505
774	Limodorum abortivum	(Dainese et al. 2017)	(Dainese et al. 2017)	Mt. Baldo, north-east Italy	Italy	1334	1989	2009	20	P	0.3	Centre	2200	560	1640	-44.8977	-22.4488	53.783	0.346	0.074	10.505
775	Melissa officinalis	(Dainese et al. 2017)	(Dainese et al. 2017)	Mt. Baldo, north-east Italy	Italy	1334	1989	2009	20	P	0.3	Centre	2200	560	1640	208.673	104.337	53.783	0.346	0.074	10.505
776	Parietaria officinalis	(Dainese et al. 2017)	(Dainese et al. 2017)	Mt. Baldo, north-east Italy	Italy	1334	1989	2009	20	P	0.3	Centre	2200	560	1640	41.0519	20.5259	53.783	0.346	0.074	10.505
777	Poa palustris	(Dainese et al. 2017)	(Dainese et al. 2017)	Mt. Baldo, north-east Italy	Italy	1334	1989	2009	20	P	0.3	Centre	2200	560	1640	103.462	51.731	53.783	0.346	0.074	10.505
778	Trifolium incarnatum	(Dainese et al. 2017)	(Dainese et al. 2017)	Mt. Baldo, north-east Italy	Italy	1334	1989	2009	20	P	0.3	Centre	2200	560	1640	317.275	158.638	53.783	0.346	0.074	10.505
779	Trifolium patens	(Dainese et al. 2017)	(Dainese et al. 2017)	Mt. Baldo, north-east Italy	Italy	1334	1989	2009	20	P	0.3	Centre	2200	560	1640	-492.048	-246.024	53.783	0.346	0.074	10.505
780	Bryonia dioica	(Dainese et al. 2017)	(Dainese et al. 2017)	Mt. Baldo, north-east Italy	Italy	1334	1989	2009	20	P	0.3	Centre	2200	570	1630	70.2424	35.1212	53.7	0.322	0.073	10.448
781	Dictamnus albus	(Dainese et al. 2017)	(Dainese et al. 2017)	Mt. Baldo, north-east Italy	Italy	1334	1989	2009	20	P	0.3	Centre	2200	570	1630	-13.1916	-6.59579	53.7	0.322	0.073	10.448
782	Geranium dissectum	(Dainese et al. 2017)	(Dainese et al. 2017)	Mt. Baldo, north-east Italy	Italy	1334	1989	2009	20	P	0.3	Centre	2200	570	1630	-33.9719	-16.9859	53.7	0.322	0.073	10.448
783	Geranium molle	(Dainese et al. 2017)	(Dainese et al. 2017)	Mt. Baldo, north-east Italy	Italy	1334	1989	2009	20	P	0.3	Centre	2200	570	1630	23.9203	11.9601	53.7	0.322	0.073	10.448
784	Orchis simia	(Dainese et al. 2017)	(Dainese et al. 2017)	Mt. Baldo, north-east Italy	Italy	1334	1989	2009	20	P	0.3	Centre	2200	570	1630	60.3225	30.1612	53.7	0.322	0.073	10.448
785	Potentilla argentea	(Dainese et al. 2017)	(Dainese et al. 2017)	Mt. Baldo, north-east Italy	Italy	1334	1989	2009	20	P	0.3	Centre	2200	570	1630	27.5911	13.7956	53.7	0.322	0.073	10.448
786	Salix triandra	(Dainese et al. 2017)	(Dainese et al. 2017)	Mt. Baldo, north-east Italy	Italy	1334	1989	2009	20	P	0.3	Centre	2200	570	1630	166.466	83.2328	53.7	0.322	0.073	10.448
787	Scleranthus verticillatus	(Dainese et al. 2017)	(Dainese et al. 2017)	Mt. Baldo, north-east Italy	Italy	1334	1989	2009	20	P	0.3	Centre	2200	570	1630	121.516	60.7579	53.7	0.322	0.073	10.448
788	Sorghum halepense	(Dainese et al. 2017)	(Dainese et al. 2017)	Mt. Baldo, north-east Italy	Italy	1334	1989	2009	20	P	0.3	Centre	2200	570	1630	45.5141	22.7571	53.7	0.322	0.073	10.448
789	Tamus communis	(Dainese et al. 2017)	(Dainese et al. 2017)	Mt. Baldo, north-east Italy	Italy	1334	1989	2009	20	P	0.3	Centre	2200	570	1630	-65.9631	-32.9815	53.7	0.322	0.073	10.448
790	Thymus praecox subsp. praecox	(Dainese et al. 2017)	(Dainese et al. 2017)	Mt. Baldo, north-east Italy	Italy	1334	1989	2009	20	P	0.3	Centre	2200	570	1630	339.657	169.829	53.7	0.322	0.073	10.448
791	Vicia angustifolia	(Dainese et al. 2017)	(Dainese et al. 2017)	Mt. Baldo, north-east Italy	Italy	1334	1989	2009	20	P	0.3	Centre	2200	570	1630	34.3173	17.1586	53.7	0.322	0.073	10.448
792	Carex michelii	(Dainese et al. 2017)	(Dainese et al. 2017)	Mt. Baldo, north-east Italy	Italy	1334	1989	2009	20	P	0.3	Centre	2200	580	1620	132.418	66.2089	54.055	0.32	0.068	10.391
793	Centaurium erythraea	(Dainese et al. 2017)	(Dainese et al. 2017)	Mt. Baldo, north-east Italy	Italy	1334	1989	2009	20	P	0.3	Centre	2200	580	1620	-32.4125	-16.2063	54.055	0.32	0.068	10.391
794	Chaerophyllum temulum	(Dainese et al. 2017)	(Dainese et al. 2017)	Mt. Baldo, north-east Italy	Italy	1334	1989	2009	20	P	0.3	Centre	2200	580	1620	71.315	35.6575	54.055	0.32	0.068	10.391
795	Ilex aquifolium	(Dainese et al. 2017)	(Dainese et al. 2017)	Mt. Baldo, north-east Italy	Italy	1334	1989	2009	20	P	0.3	Centre	2200	580	1620	-30.0016	-15.0008	54.055	0.32	0.068	10.391
796	Juglans regia	(Dainese et al. 2017)	(Dainese et al. 2017)	Mt. Baldo, north-east Italy	Italy	1334	1989	2009	20	P	0.3	Centre	2200	580	1620	29.4311	14.7156	54.055	0.32	0.068	10.391
797	Koeleria macrantha	(Dainese et al. 2017)	(Dainese et al. 2017)	Mt. Baldo, north-east Italy	Italy	1334	1989	2009	20	P	0.3	Centre	2200	580	1620	60.0447	30.0223	54.055	0.32	0.068	10.391
798	Laserpitium prutenicum	(Dainese et al. 2017)	(Dainese et al. 2017)	Mt. Baldo, north-east Italy	Italy	1334	1989	2009	20	P	0.3	Centre	2200	580	1620	493.737	246.868	54.055	0.32	0.068	10.391
799	Lonicera caprifolium	(Dainese et al. 2017)	(Dainese et al. 2017)	Mt. Baldo, north-east Italy	Italy	1334	1989	2009	20	P	0.3	Centre	2200	580	1620	20.1585	10.0793	54.055	0.32	0.068	10.391
800	Luzula forsteri	(Dainese et al. 2017)	(Dainese et al. 2017)	Mt. Baldo, north-east Italy	Italy	1334	1989	2009	20	P	0.3	Centre	2200	580	1620	196.381	98.1904	54.055	0.32	0.068	10.391
801	Medicago minima	(Dainese et al. 2017)	(Dainese et al. 2017)	Mt. Baldo, north-east Italy	Italy	1334	1989	2009	20	P	0.3	Centre	2200	580	1620	-5.22924	-2.61462	54.055	0.32	0.068	10.391
802	Melampyrum cristatum	(Dainese et al. 2017)	(Dainese et al. 2017)	Mt. Baldo, north-east Italy	Italy	1334	1989	2009	20	P	0.3	Centre	2200	580	1620	221.726	110.863	54.055	0.32	0.068	10.391
803	Melica ciliata	(Dainese et al. 2017)	(Dainese et al. 2017)	Mt. Baldo, north-east Italy	Italy	1334	1989	2009	20	P	0.3	Centre	2200	580	1620	40.5849	20.2925	54.055	0.32	0.068	10.391
804	Nepeta cataria	(Dainese et al. 2017)	(Dainese et al. 2017)	Mt. Baldo, north-east Italy	Italy	1334	1989	2009	20	P	0.3	Centre	2200	580	1620	412.772	206.386	54.055	0.32	0.068	10.391
805	Ononis natrix	(Dainese et al. 2017)	(Dainese et al. 2017)	Mt. Baldo, north-east Italy	Italy	1334	1989	2009	20	P	0.3	Centre	2200	580	1620	-33.6719	-16.8359	54.055	0.32	0.068	10.391
806	Orchis provincialis	(Dainese et al. 2017)	(Dainese et al. 2017)	Mt. Baldo, north-east Italy	Italy	1334	1989	2009	20	P	0.3	Centre	2200	580	1620	274.836	137.418	54.055	0.32	0.068	10.391
807	Petrorhagia saxifraga	(Dainese et al. 2017)	(Dainese et al. 2017)	Mt. Baldo, north-east Italy	Italy	1334	1989	2009	20	P	0.3	Centre	2200	580	1620	28.1041	14.052	54.055	0.32	0.068	10.391
808	Asplenium adiantum-nigrum	(Dainese et al. 2017)	(Dainese et al. 2017)	Mt. Baldo, north-east Italy	Italy	1334	1989	2009	20	P	0.3	Centre	2200	590	1610	141.433	70.7166	54.339	0.317	0.068	10.334
809	Bupleurum baldense	(Dainese et al. 2017)	(Dainese et al. 2017)	Mt. Baldo, north-east Italy	Italy	1334	1989	2009	20	P	0.3	Centre	2200	590	1610	662.755	331.378	54.339	0.317	0.068	10.334
810	Cornus sanguinea	(Dainese et al. 2017)	(Dainese et al. 2017)	Mt. Baldo, north-east Italy	Italy	1334	1989	2009	20	P	0.3	Centre	2200	590	1610	-33.3151	-16.6575	54.339	0.317	0.068	10.334
811	Echinochloa crus-galli	(Dainese et al. 2017)	(Dainese et al. 2017)	Mt. Baldo, north-east Italy	Italy	1334	1989	2009	20	P	0.3	Centre	2200	590	1610	-2.86129	-1.43065	54.339	0.317	0.068	10.334
812	Hypochoeris radicata	(Dainese et al. 2017)	(Dainese et al. 2017)	Mt. Baldo, north-east Italy	Italy	1334	1989	2009	20	P	0.3	Centre	2200	590	1610	126.594	63.2968	54.339	0.317	0.068	10.334
813	Lathyrus niger	(Dainese et al. 2017)	(Dainese et al. 2017)	Mt. Baldo, north-east Italy	Italy	1334	1989	2009	20	P	0.3	Centre	2200	590	1610	60.0509	30.0254	54.339	0.317	0.068	10.334
814	Malva sylvestris	(Dainese et al. 2017)	(Dainese et al. 2017)	Mt. Baldo, north-east Italy	Italy	1334	1989	2009	20	P	0.3	Centre	2200	590	1610	10.1023	5.05116	54.339	0.317	0.068	10.334
815	Polygonum hydropiper	(Dainese et al. 2017)	(Dainese et al. 2017)	Mt. Baldo, north-east Italy	Italy	1334	1989	2009	20	P	0.3	Centre	2200	590	1610	128.367	64.1837	54.339	0.317	0.068	10.334
816	Quercus ilex	(Dainese et al. 2017)	(Dainese et al. 2017)	Mt. Baldo, north-east Italy	Italy	1334	1989	2009	20	P	0.3	Centre	2200	590	1610	27.1193	13.5596	54.339	0.317	0.068	10.334
817	Solanum nigrum	(Dainese et al. 2017)	(Dainese et al. 2017)	Mt. Baldo, north-east Italy	Italy	1334	1989	2009	20	P	0.3	Centre	2200	590	1610	54.6483	27.3242	54.339	0.317	0.068	10.334
818	Valerianella rimosa	(Dainese et al. 2017)	(Dainese et al. 2017)	Mt. Baldo, north-east Italy	Italy	1334	1989	2009	20	P	0.3	Centre	2200	590	1610	-255.798	-127.899	54.339	0.317	0.068	10.334
819	Artemisia alba	(Dainese et al. 2017)	(Dainese et al. 2017)	Mt. Baldo, north-east Italy	Italy	1334	1989	2009	20	P	0.3	Centre	2200	600	1600	16.1431	8.07157	54.91	0.331	0.074	10.277
820	Brachypodium sylvaticum	(Dainese et al. 2017)	(Dainese et al. 2017)	Mt. Baldo, north-east Italy	Italy	1334	1989	2009	20	P	0.3	Centre	2200	600	1600	15.8429	7.92147	54.91	0.331	0.074	10.277
821	Calamagrostis pseudophragmites	(Dainese et al. 2017)	(Dainese et al. 2017)	Mt. Baldo, north-east Italy	Italy	1334	1989	2009	20	P	0.3	Centre	2200	600	1600	201.608	100.804	54.91	0.331	0.074	10.277
822	Castanea sativa	(Dainese et al. 2017)	(Dainese et al. 2017)	Mt. Baldo, north-east Italy	Italy	1334	1989	2009	20	P	0.3	Centre	2200	600	1600	203.367	101.684	54.91	0.331	0.074	10.277
823	Dorycnium herbaceum	(Dainese et al. 2017)	(Dainese et al. 2017)	Mt. Baldo, north-east Italy	Italy	1334	1989	2009	20	P	0.3	Centre	2200	600	1600	-14.8848	-7.4424	54.91	0.331	0.074	10.277
824	Galeopsis angustifolia	(Dainese et al. 2017)	(Dainese et al. 2017)	Mt. Baldo, north-east Italy	Italy	1334	1989	2009	20	P	0.3	Centre	2200	600	1600	0.0765939	0.0382969	54.91	0.331	0.074	10.277
825	Jovibarba hirta	(Dainese et al. 2017)	(Dainese et al. 2017)	Mt. Baldo, north-east Italy	Italy	1334	1989	2009	20	P	0.3	Centre	2200	600	1600	469.439	234.719	54.91	0.331	0.074	10.277
826	Orchis morio	(Dainese et al. 2017)	(Dainese et al. 2017)	Mt. Baldo, north-east Italy	Italy	1334	1989	2009	20	P	0.3	Centre	2200	600	1600	25.6832	12.8416	54.91	0.331	0.074	10.277
827	Datura stramonium	(Dainese et al. 2017)	(Dainese et al. 2017)	Mt. Baldo, north-east Italy	Italy	1334	1989	2009	20	P	0.3	Centre	2200	610	1590	341.123	170.562	55.304	0.362	0.071	10.22
828	Himantoglossum adriaticum	(Dainese et al. 2017)	(Dainese et al. 2017)	Mt. Baldo, north-east Italy	Italy	1334	1989	2009	20	P	0.3	Centre	2200	610	1590	-406.818	-203.409	55.304	0.362	0.071	10.22
829	Leontodon crispus	(Dainese et al. 2017)	(Dainese et al. 2017)	Mt. Baldo, north-east Italy	Italy	1334	1989	2009	20	P	0.3	Centre	2200	610	1590	3.6938	1.8469	55.304	0.362	0.071	10.22
830	Malva alcea	(Dainese et al. 2017)	(Dainese et al. 2017)	Mt. Baldo, north-east Italy	Italy	1334	1989	2009	20	P	0.3	Centre	2200	610	1590	34.2849	17.1425	55.304	0.362	0.071	10.22
831	Myosoton aquaticum	(Dainese et al. 2017)	(Dainese et al. 2017)	Mt. Baldo, north-east Italy	Italy	1334	1989	2009	20	P	0.3	Centre	2200	610	1590	68.6713	34.3356	55.304	0.362	0.071	10.22
832	Oxalis fontana	(Dainese et al. 2017)	(Dainese et al. 2017)	Mt. Baldo, north-east Italy	Italy	1334	1989	2009	20	P	0.3	Centre	2200	610	1590	-38.0628	-19.0314	55.304	0.362	0.071	10.22
833	Peucedanum cervaria	(Dainese et al. 2017)	(Dainese et al. 2017)	Mt. Baldo, north-east Italy	Italy	1334	1989	2009	20	P	0.3	Centre	2200	610	1590	47.4331	23.7166	55.304	0.362	0.071	10.22
834	Polygonum mite	(Dainese et al. 2017)	(Dainese et al. 2017)	Mt. Baldo, north-east Italy	Italy	1334	1989	2009	20	P	0.3	Centre	2200	610	1590	108.919	54.4593	55.304	0.362	0.071	10.22
835	Robinia pseudoacacia	(Dainese et al. 2017)	(Dainese et al. 2017)	Mt. Baldo, north-east Italy	Italy	1334	1989	2009	20	P	0.3	Centre	2200	610	1590	13.042	6.52098	55.304	0.362	0.071	10.22
836	Scorzonera austriaca	(Dainese et al. 2017)	(Dainese et al. 2017)	Mt. Baldo, north-east Italy	Italy	1334	1989	2009	20	P	0.3	Centre	2200	610	1590	55.9987	27.9994	55.304	0.362	0.071	10.22
837	Verbascum blattaria	(Dainese et al. 2017)	(Dainese et al. 2017)	Mt. Baldo, north-east Italy	Italy	1334	1989	2009	20	P	0.3	Centre	2200	610	1590	195.409	97.7046	55.304	0.362	0.071	10.22
838	Veronica polita	(Dainese et al. 2017)	(Dainese et al. 2017)	Mt. Baldo, north-east Italy	Italy	1334	1989	2009	20	P	0.3	Centre	2200	610	1590	77.0258	38.5129	55.304	0.362	0.071	10.22
839	Viburnum opulus	(Dainese et al. 2017)	(Dainese et al. 2017)	Mt. Baldo, north-east Italy	Italy	1334	1989	2009	20	P	0.3	Centre	2200	610	1590	211.91	105.955	55.304	0.362	0.071	10.22
840	Amaranthus lividus	(Dainese et al. 2017)	(Dainese et al. 2017)	Mt. Baldo, north-east Italy	Italy	1334	1989	2009	20	P	0.3	Centre	2200	620	1580	124.195	62.0973	55.624	0.389	0.057	10.164
841	Avena sterilis subsp. ludoviciana	(Dainese et al. 2017)	(Dainese et al. 2017)	Mt. Baldo, north-east Italy	Italy	1334	1989	2009	20	P	0.3	Centre	2200	620	1580	-304.218	-152.109	55.624	0.389	0.057	10.164
842	Buglossoides arvensis agg.	(Dainese et al. 2017)	(Dainese et al. 2017)	Mt. Baldo, north-east Italy	Italy	1334	1989	2009	20	P	0.3	Centre	2200	620	1580	23.955	11.9775	55.624	0.389	0.057	10.164
843	Carex distans	(Dainese et al. 2017)	(Dainese et al. 2017)	Mt. Baldo, north-east Italy	Italy	1334	1989	2009	20	P	0.3	Centre	2200	620	1580	129.037	64.5184	55.624	0.389	0.057	10.164
844	Digitaria sanguinalis	(Dainese et al. 2017)	(Dainese et al. 2017)	Mt. Baldo, north-east Italy	Italy	1334	1989	2009	20	P	0.3	Centre	2200	620	1580	74.6429	37.3215	55.624	0.389	0.057	10.164
845	Festuca valesiaca	(Dainese et al. 2017)	(Dainese et al. 2017)	Mt. Baldo, north-east Italy	Italy	1334	1989	2009	20	P	0.3	Centre	2200	620	1580	75.1287	37.5644	55.624	0.389	0.057	10.164
846	Helianthus tuberosus	(Dainese et al. 2017)	(Dainese et al. 2017)	Mt. Baldo, north-east Italy	Italy	1334	1989	2009	20	P	0.3	Centre	2200	620	1580	-7.87808	-3.93904	55.624	0.389	0.057	10.164
847	Lychnis flos-cuculi	(Dainese et al. 2017)	(Dainese et al. 2017)	Mt. Baldo, north-east Italy	Italy	1334	1989	2009	20	P	0.3	Centre	2200	620	1580	79.7035	39.8518	55.624	0.389	0.057	10.164
848	Melampyrum italicum	(Dainese et al. 2017)	(Dainese et al. 2017)	Mt. Baldo, north-east Italy	Italy	1334	1989	2009	20	P	0.3	Centre	2200	620	1580	58.8602	29.4301	55.624	0.389	0.057	10.164
849	Myosotis arvensis	(Dainese et al. 2017)	(Dainese et al. 2017)	Mt. Baldo, north-east Italy	Italy	1334	1989	2009	20	P	0.3	Centre	2200	620	1580	-144.306	-72.1531	55.624	0.389	0.057	10.164
850	Trifolium striatum	(Dainese et al. 2017)	(Dainese et al. 2017)	Mt. Baldo, north-east Italy	Italy	1334	1989	2009	20	P	0.3	Centre	2200	620	1580	2096.67	1048.34	55.624	0.389	0.057	10.164
851	Acer platanoides	(Dainese et al. 2017)	(Dainese et al. 2017)	Mt. Baldo, north-east Italy	Italy	1334	1989	2009	20	P	0.3	Centre	2200	630	1570	196.466	98.2328	55.851	0.428	0.057	10.107
852	Bromus commutatus	(Dainese et al. 2017)	(Dainese et al. 2017)	Mt. Baldo, north-east Italy	Italy	1334	1989	2009	20	P	0.3	Centre	2200	630	1570	637.059	318.529	55.851	0.428	0.057	10.107
853	Diplotaxis tenuifolia	(Dainese et al. 2017)	(Dainese et al. 2017)	Mt. Baldo, north-east Italy	Italy	1334	1989	2009	20	P	0.3	Centre	2200	630	1570	12.1275	6.06373	55.851	0.428	0.057	10.107
854	Holcus lanatus	(Dainese et al. 2017)	(Dainese et al. 2017)	Mt. Baldo, north-east Italy	Italy	1334	1989	2009	20	P	0.3	Centre	2200	630	1570	20.0509	10.0254	55.851	0.428	0.057	10.107
855	Juncus bufonius	(Dainese et al. 2017)	(Dainese et al. 2017)	Mt. Baldo, north-east Italy	Italy	1334	1989	2009	20	P	0.3	Centre	2200	630	1570	-353.534	-176.767	55.851	0.428	0.057	10.107
856	Salix alba	(Dainese et al. 2017)	(Dainese et al. 2017)	Mt. Baldo, north-east Italy	Italy	1334	1989	2009	20	P	0.3	Centre	2200	630	1570	32.8666	16.4333	55.851	0.428	0.057	10.107
857	Valerianella dentata	(Dainese et al. 2017)	(Dainese et al. 2017)	Mt. Baldo, north-east Italy	Italy	1334	1989	2009	20	P	0.3	Centre	2200	630	1570	51.8277	25.9139	55.851	0.428	0.057	10.107
858	Verbascum chaixii	(Dainese et al. 2017)	(Dainese et al. 2017)	Mt. Baldo, north-east Italy	Italy	1334	1989	2009	20	P	0.3	Centre	2200	630	1570	-69.8713	-34.9356	55.851	0.428	0.057	10.107
859	Acer campestre	(Dainese et al. 2017)	(Dainese et al. 2017)	Mt. Baldo, north-east Italy	Italy	1334	1989	2009	20	P	0.3	Centre	2200	640	1560	15.3047	7.65233	56.152	0.481	0.054	10.05
860	Amaranthus hybridus	(Dainese et al. 2017)	(Dainese et al. 2017)	Mt. Baldo, north-east Italy	Italy	1334	1989	2009	20	P	0.3	Centre	2200	640	1560	151.15	75.5748	56.152	0.481	0.054	10.05
861	Anthemis arvensis	(Dainese et al. 2017)	(Dainese et al. 2017)	Mt. Baldo, north-east Italy	Italy	1334	1989	2009	20	P	0.3	Centre	2200	640	1560	668.439	334.22	56.152	0.481	0.054	10.05
862	Atriplex patula	(Dainese et al. 2017)	(Dainese et al. 2017)	Mt. Baldo, north-east Italy	Italy	1334	1989	2009	20	P	0.3	Centre	2200	640	1560	75.2043	37.6022	56.152	0.481	0.054	10.05
863	Calamintha sylvatica	(Dainese et al. 2017)	(Dainese et al. 2017)	Mt. Baldo, north-east Italy	Italy	1334	1989	2009	20	P	0.3	Centre	2200	640	1560	181.372	90.6861	56.152	0.481	0.054	10.05
864	Centaurea maculosa	(Dainese et al. 2017)	(Dainese et al. 2017)	Mt. Baldo, north-east Italy	Italy	1334	1989	2009	20	P	0.3	Centre	2200	640	1560	-8.28719	-4.14359	56.152	0.481	0.054	10.05
865	Eryngium amethystinum	(Dainese et al. 2017)	(Dainese et al. 2017)	Mt. Baldo, north-east Italy	Italy	1334	1989	2009	20	P	0.3	Centre	2200	640	1560	87.3284	43.6642	56.152	0.481	0.054	10.05
866	Petrorhagia prolifera	(Dainese et al. 2017)	(Dainese et al. 2017)	Mt. Baldo, north-east Italy	Italy	1334	1989	2009	20	P	0.3	Centre	2200	640	1560	138.195	69.0973	56.152	0.481	0.054	10.05
867	Phyllitis scolopendrium	(Dainese et al. 2017)	(Dainese et al. 2017)	Mt. Baldo, north-east Italy	Italy	1334	1989	2009	20	P	0.3	Centre	2200	640	1560	25.769	12.8845	56.152	0.481	0.054	10.05
868	Serratula tinctoria	(Dainese et al. 2017)	(Dainese et al. 2017)	Mt. Baldo, north-east Italy	Italy	1334	1989	2009	20	P	0.3	Centre	2200	640	1560	133.832	66.9161	56.152	0.481	0.054	10.05
869	Amaranthus cruentus	(Dainese et al. 2017)	(Dainese et al. 2017)	Mt. Baldo, north-east Italy	Italy	1334	1989	2009	20	P	0.3	Centre	2200	650	1550	109.155	54.5774	56.354	0.494	0.048	9.993
870	Bunium bulbocastanum	(Dainese et al. 2017)	(Dainese et al. 2017)	Mt. Baldo, north-east Italy	Italy	1334	1989	2009	20	P	0.3	Centre	2200	650	1550	-594.296	-297.148	56.354	0.494	0.048	9.993
871	Campanula patula	(Dainese et al. 2017)	(Dainese et al. 2017)	Mt. Baldo, north-east Italy	Italy	1334	1989	2009	20	P	0.3	Centre	2200	650	1550	-246.554	-123.277	56.354	0.494	0.048	9.993
872	Carex pilosa	(Dainese et al. 2017)	(Dainese et al. 2017)	Mt. Baldo, north-east Italy	Italy	1334	1989	2009	20	P	0.3	Centre	2200	650	1550	293.628	146.814	56.354	0.494	0.048	9.993
873	Cerastium glutinosum	(Dainese et al. 2017)	(Dainese et al. 2017)	Mt. Baldo, north-east Italy	Italy	1334	1989	2009	20	P	0.3	Centre	2200	650	1550	-620.572	-310.286	56.354	0.494	0.048	9.993
874	Cornus mas	(Dainese et al. 2017)	(Dainese et al. 2017)	Mt. Baldo, north-east Italy	Italy	1334	1989	2009	20	P	0.3	Centre	2200	650	1550	48.4275	24.2138	56.354	0.494	0.048	9.993
875	Cuscuta campestris	(Dainese et al. 2017)	(Dainese et al. 2017)	Mt. Baldo, north-east Italy	Italy	1334	1989	2009	20	P	0.3	Centre	2200	650	1550	193.897	96.9484	56.354	0.494	0.048	9.993
876	Cynodon dactylon	(Dainese et al. 2017)	(Dainese et al. 2017)	Mt. Baldo, north-east Italy	Italy	1334	1989	2009	20	P	0.3	Centre	2200	650	1550	14.0978	7.0489	56.354	0.494	0.048	9.993
877	Erythronium dens-canis	(Dainese et al. 2017)	(Dainese et al. 2017)	Mt. Baldo, north-east Italy	Italy	1334	1989	2009	20	P	0.3	Centre	2200	650	1550	196.39	98.1951	56.354	0.494	0.048	9.993
878	Hedera helix	(Dainese et al. 2017)	(Dainese et al. 2017)	Mt. Baldo, north-east Italy	Italy	1334	1989	2009	20	P	0.3	Centre	2200	650	1550	11.2386	5.61932	56.354	0.494	0.048	9.993
879	Hieracium racemosum	(Dainese et al. 2017)	(Dainese et al. 2017)	Mt. Baldo, north-east Italy	Italy	1334	1989	2009	20	P	0.3	Centre	2200	650	1550	89.29	44.645	56.354	0.494	0.048	9.993
880	Lathyrus sylvestris	(Dainese et al. 2017)	(Dainese et al. 2017)	Mt. Baldo, north-east Italy	Italy	1334	1989	2009	20	P	0.3	Centre	2200	650	1550	2.29434	1.14717	56.354	0.494	0.048	9.993
881	Lunaria rediviva	(Dainese et al. 2017)	(Dainese et al. 2017)	Mt. Baldo, north-east Italy	Italy	1334	1989	2009	20	P	0.3	Centre	2200	650	1550	82.1616	41.0808	56.354	0.494	0.048	9.993
882	Picris hieracioides subsp. hieracioides	(Dainese et al. 2017)	(Dainese et al. 2017)	Mt. Baldo, north-east Italy	Italy	1334	1989	2009	20	P	0.3	Centre	2200	650	1550	29.7274	14.8637	56.354	0.494	0.048	9.993
883	Scrophularia canina	(Dainese et al. 2017)	(Dainese et al. 2017)	Mt. Baldo, north-east Italy	Italy	1334	1989	2009	20	P	0.3	Centre	2200	650	1550	-5.69543	-2.84772	56.354	0.494	0.048	9.993
884	Sinapis arvensis	(Dainese et al. 2017)	(Dainese et al. 2017)	Mt. Baldo, north-east Italy	Italy	1334	1989	2009	20	P	0.3	Centre	2200	650	1550	207.082	103.541	56.354	0.494	0.048	9.993
885	Solidago gigantea	(Dainese et al. 2017)	(Dainese et al. 2017)	Mt. Baldo, north-east Italy	Italy	1334	1989	2009	20	P	0.3	Centre	2200	650	1550	116.511	58.2557	56.354	0.494	0.048	9.993
886	Valerianella locusta	(Dainese et al. 2017)	(Dainese et al. 2017)	Mt. Baldo, north-east Italy	Italy	1334	1989	2009	20	P	0.3	Centre	2200	650	1550	46.3602	23.1801	56.354	0.494	0.048	9.993
887	Vicia tenuissima	(Dainese et al. 2017)	(Dainese et al. 2017)	Mt. Baldo, north-east Italy	Italy	1334	1989	2009	20	P	0.3	Centre	2200	650	1550	272.932	136.466	56.354	0.494	0.048	9.993
888	Aethusa cynapium subsp. agrestis	(Dainese et al. 2017)	(Dainese et al. 2017)	Mt. Baldo, north-east Italy	Italy	1334	1989	2009	20	P	0.3	Centre	2200	660	1540	74.8613	37.4306	56.566	0.504	0.043	9.936
889	Euphorbia helioscopia	(Dainese et al. 2017)	(Dainese et al. 2017)	Mt. Baldo, north-east Italy	Italy	1334	1989	2009	20	P	0.3	Centre	2200	660	1540	33.6487	16.8244	56.566	0.504	0.043	9.936
890	Pastinaca sativa	(Dainese et al. 2017)	(Dainese et al. 2017)	Mt. Baldo, north-east Italy	Italy	1334	1989	2009	20	P	0.3	Centre	2200	660	1540	113.604	56.8021	56.566	0.504	0.043	9.936
891	Poa molineri	(Dainese et al. 2017)	(Dainese et al. 2017)	Mt. Baldo, north-east Italy	Italy	1334	1989	2009	20	P	0.3	Centre	2200	660	1540	119.29	59.645	56.566	0.504	0.043	9.936
892	Quercus petraea	(Dainese et al. 2017)	(Dainese et al. 2017)	Mt. Baldo, north-east Italy	Italy	1334	1989	2009	20	P	0.3	Centre	2200	660	1540	280.251	140.126	56.566	0.504	0.043	9.936
893	Saponaria officinalis	(Dainese et al. 2017)	(Dainese et al. 2017)	Mt. Baldo, north-east Italy	Italy	1334	1989	2009	20	P	0.3	Centre	2200	660	1540	4.21281	2.10641	56.566	0.504	0.043	9.936
894	Setaria viridis	(Dainese et al. 2017)	(Dainese et al. 2017)	Mt. Baldo, north-east Italy	Italy	1334	1989	2009	20	P	0.3	Centre	2200	660	1540	5.92026	2.96013	56.566	0.504	0.043	9.936
895	Sherardia arvensis	(Dainese et al. 2017)	(Dainese et al. 2017)	Mt. Baldo, north-east Italy	Italy	1334	1989	2009	20	P	0.3	Centre	2200	660	1540	-31.3722	-15.6861	56.566	0.504	0.043	9.936
896	Symphytum officinale	(Dainese et al. 2017)	(Dainese et al. 2017)	Mt. Baldo, north-east Italy	Italy	1334	1989	2009	20	P	0.3	Centre	2200	660	1540	75.0682	37.5341	56.566	0.504	0.043	9.936
897	Asperula cynanchica	(Dainese et al. 2017)	(Dainese et al. 2017)	Mt. Baldo, north-east Italy	Italy	1334	1989	2009	20	P	0.3	Centre	2200	670	1530	171.96	85.98	56.674	0.51	0.038	9.879
898	Globularia punctata	(Dainese et al. 2017)	(Dainese et al. 2017)	Mt. Baldo, north-east Italy	Italy	1334	1989	2009	20	P	0.3	Centre	2200	670	1530	29.9876	14.9938	56.674	0.51	0.038	9.879
899	Lactuca perennis	(Dainese et al. 2017)	(Dainese et al. 2017)	Mt. Baldo, north-east Italy	Italy	1334	1989	2009	20	P	0.3	Centre	2200	670	1530	51.0818	25.5409	56.674	0.51	0.038	9.879
900	Lathyrus venetus	(Dainese et al. 2017)	(Dainese et al. 2017)	Mt. Baldo, north-east Italy	Italy	1334	1989	2009	20	P	0.3	Centre	2200	670	1530	62.2751	31.1376	56.674	0.51	0.038	9.879
901	Symphytum tuberosum subsp. nodosum	(Dainese et al. 2017)	(Dainese et al. 2017)	Mt. Baldo, north-east Italy	Italy	1334	1989	2009	20	P	0.3	Centre	2200	670	1530	286.448	143.224	56.674	0.51	0.038	9.879
902	Trifolium campestre	(Dainese et al. 2017)	(Dainese et al. 2017)	Mt. Baldo, north-east Italy	Italy	1334	1989	2009	20	P	0.3	Centre	2200	670	1530	7.41091	3.70546	56.674	0.51	0.038	9.879
903	Veronica pallens	(Dainese et al. 2017)	(Dainese et al. 2017)	Mt. Baldo, north-east Italy	Italy	1334	1989	2009	20	P	0.3	Centre	2200	670	1530	714.195	357.097	56.674	0.51	0.038	9.879
904	Viola mirabilis	(Dainese et al. 2017)	(Dainese et al. 2017)	Mt. Baldo, north-east Italy	Italy	1334	1989	2009	20	P	0.3	Centre	2200	670	1530	48.4748	24.2374	56.674	0.51	0.038	9.879
905	Agrimonia eupatoria	(Dainese et al. 2017)	(Dainese et al. 2017)	Mt. Baldo, north-east Italy	Italy	1334	1989	2009	20	P	0.3	Centre	2200	680	1520	38.6245	19.3122	56.469	0.512	0.035	9.822
906	Carlina vulgaris	(Dainese et al. 2017)	(Dainese et al. 2017)	Mt. Baldo, north-east Italy	Italy	1334	1989	2009	20	P	0.3	Centre	2200	680	1520	116.711	58.3557	56.469	0.512	0.035	9.822
907	Chenopodium ambrosioides	(Dainese et al. 2017)	(Dainese et al. 2017)	Mt. Baldo, north-east Italy	Italy	1334	1989	2009	20	P	0.3	Centre	2200	680	1520	103.724	51.8622	56.469	0.512	0.035	9.822
908	Chenopodium hybridum	(Dainese et al. 2017)	(Dainese et al. 2017)	Mt. Baldo, north-east Italy	Italy	1334	1989	2009	20	P	0.3	Centre	2200	680	1520	330.564	165.282	56.469	0.512	0.035	9.822
909	Crepis setosa	(Dainese et al. 2017)	(Dainese et al. 2017)	Mt. Baldo, north-east Italy	Italy	1334	1989	2009	20	P	0.3	Centre	2200	680	1520	158.037	79.0185	56.469	0.512	0.035	9.822
910	Diplotaxis muralis	(Dainese et al. 2017)	(Dainese et al. 2017)	Mt. Baldo, north-east Italy	Italy	1334	1989	2009	20	P	0.3	Centre	2200	680	1520	30.0188	15.0094	56.469	0.512	0.035	9.822
911	Fumana ericoides	(Dainese et al. 2017)	(Dainese et al. 2017)	Mt. Baldo, north-east Italy	Italy	1334	1989	2009	20	P	0.3	Centre	2200	680	1520	68.2384	34.1192	56.469	0.512	0.035	9.822
912	Hieracium umbellatum	(Dainese et al. 2017)	(Dainese et al. 2017)	Mt. Baldo, north-east Italy	Italy	1334	1989	2009	20	P	0.3	Centre	2200	680	1520	194.518	97.2591	56.469	0.512	0.035	9.822
913	Medicago sativa	(Dainese et al. 2017)	(Dainese et al. 2017)	Mt. Baldo, north-east Italy	Italy	1334	1989	2009	20	P	0.3	Centre	2200	680	1520	35.6799	17.8399	56.469	0.512	0.035	9.822
914	Minuartia fastigiata	(Dainese et al. 2017)	(Dainese et al. 2017)	Mt. Baldo, north-east Italy	Italy	1334	1989	2009	20	P	0.3	Centre	2200	680	1520	-399.805	-199.903	56.469	0.512	0.035	9.822
915	Polygonum lapathifolium	(Dainese et al. 2017)	(Dainese et al. 2017)	Mt. Baldo, north-east Italy	Italy	1334	1989	2009	20	P	0.3	Centre	2200	680	1520	-49.0623	-24.5311	56.469	0.512	0.035	9.822
916	Portulaca oleracea	(Dainese et al. 2017)	(Dainese et al. 2017)	Mt. Baldo, north-east Italy	Italy	1334	1989	2009	20	P	0.3	Centre	2200	680	1520	44.2268	22.1134	56.469	0.512	0.035	9.822
917	Quercus cerris	(Dainese et al. 2017)	(Dainese et al. 2017)	Mt. Baldo, north-east Italy	Italy	1334	1989	2009	20	P	0.3	Centre	2200	680	1520	47.7869	23.8934	56.469	0.512	0.035	9.822
918	Vicia hirsuta	(Dainese et al. 2017)	(Dainese et al. 2017)	Mt. Baldo, north-east Italy	Italy	1334	1989	2009	20	P	0.3	Centre	2200	680	1520	-183.878	-91.939	56.469	0.512	0.035	9.822
919	Acinos arvensis	(Dainese et al. 2017)	(Dainese et al. 2017)	Mt. Baldo, north-east Italy	Italy	1334	1989	2009	20	P	0.3	Centre	2200	690	1510	-6.16774	-3.08387	56.243	0.517	0.047	9.765
920	Artemisia vulgaris	(Dainese et al. 2017)	(Dainese et al. 2017)	Mt. Baldo, north-east Italy	Italy	1334	1989	2009	20	P	0.3	Centre	2200	690	1510	14.6106	7.30529	56.243	0.517	0.047	9.765
921	Erophila verna agg.	(Dainese et al. 2017)	(Dainese et al. 2017)	Mt. Baldo, north-east Italy	Italy	1334	1989	2009	20	P	0.3	Centre	2200	690	1510	9.62714	4.81357	56.243	0.517	0.047	9.765
922	Fallopia convolvulus	(Dainese et al. 2017)	(Dainese et al. 2017)	Mt. Baldo, north-east Italy	Italy	1334	1989	2009	20	P	0.3	Centre	2200	690	1510	59.313	29.6565	56.243	0.517	0.047	9.765
923	Melilotus officinalis	(Dainese et al. 2017)	(Dainese et al. 2017)	Mt. Baldo, north-east Italy	Italy	1334	1989	2009	20	P	0.3	Centre	2200	690	1510	-81.245	-40.6225	56.243	0.517	0.047	9.765
924	Phragmites australis	(Dainese et al. 2017)	(Dainese et al. 2017)	Mt. Baldo, north-east Italy	Italy	1334	1989	2009	20	P	0.3	Centre	2200	690	1510	39.6403	19.8202	56.243	0.517	0.047	9.765
925	Poa compressa	(Dainese et al. 2017)	(Dainese et al. 2017)	Mt. Baldo, north-east Italy	Italy	1334	1989	2009	20	P	0.3	Centre	2200	690	1510	17.3286	8.66431	56.243	0.517	0.047	9.765
926	Pyrus communis agg.	(Dainese et al. 2017)	(Dainese et al. 2017)	Mt. Baldo, north-east Italy	Italy	1334	1989	2009	20	P	0.3	Centre	2200	690	1510	-64.9632	-32.4816	56.243	0.517	0.047	9.765
927	Ranunculus ficaria	(Dainese et al. 2017)	(Dainese et al. 2017)	Mt. Baldo, north-east Italy	Italy	1334	1989	2009	20	P	0.3	Centre	2200	690	1510	220.55	110.275	56.243	0.517	0.047	9.765
928	Salix cinerea	(Dainese et al. 2017)	(Dainese et al. 2017)	Mt. Baldo, north-east Italy	Italy	1334	1989	2009	20	P	0.3	Centre	2200	690	1510	201.324	100.662	56.243	0.517	0.047	9.765
929	Salix purpurea	(Dainese et al. 2017)	(Dainese et al. 2017)	Mt. Baldo, north-east Italy	Italy	1334	1989	2009	20	P	0.3	Centre	2200	690	1510	37.8594	18.9297	56.243	0.517	0.047	9.765
930	Scirpus sylvaticus	(Dainese et al. 2017)	(Dainese et al. 2017)	Mt. Baldo, north-east Italy	Italy	1334	1989	2009	20	P	0.3	Centre	2200	690	1510	165.952	82.976	56.243	0.517	0.047	9.765
931	Silene alba	(Dainese et al. 2017)	(Dainese et al. 2017)	Mt. Baldo, north-east Italy	Italy	1334	1989	2009	20	P	0.3	Centre	2200	690	1510	19.0979	9.54897	56.243	0.517	0.047	9.765
932	Sisymbrium officinale	(Dainese et al. 2017)	(Dainese et al. 2017)	Mt. Baldo, north-east Italy	Italy	1334	1989	2009	20	P	0.3	Centre	2200	690	1510	38.0218	19.0109	56.243	0.517	0.047	9.765
933	Trifolium resupinatum	(Dainese et al. 2017)	(Dainese et al. 2017)	Mt. Baldo, north-east Italy	Italy	1334	1989	2009	20	P	0.3	Centre	2200	690	1510	308.439	154.22	56.243	0.517	0.047	9.765
934	Carex liparocarpos	(Dainese et al. 2017)	(Dainese et al. 2017)	Mt. Baldo, north-east Italy	Italy	1334	1989	2009	20	P	0.3	Centre	2200	700	1500	31.315	15.6575	56.23	0.494	0.049	9.708
935	Chenopodium polyspermum	(Dainese et al. 2017)	(Dainese et al. 2017)	Mt. Baldo, north-east Italy	Italy	1334	1989	2009	20	P	0.3	Centre	2200	700	1500	210.608	105.304	56.23	0.494	0.049	9.708
936	Cichorium intybus	(Dainese et al. 2017)	(Dainese et al. 2017)	Mt. Baldo, north-east Italy	Italy	1334	1989	2009	20	P	0.3	Centre	2200	700	1500	100.207	50.1035	56.23	0.494	0.049	9.708
937	Galinsoga ciliata	(Dainese et al. 2017)	(Dainese et al. 2017)	Mt. Baldo, north-east Italy	Italy	1334	1989	2009	20	P	0.3	Centre	2200	700	1500	21.8626	10.9313	56.23	0.494	0.049	9.708
938	Ononis spinosa	(Dainese et al. 2017)	(Dainese et al. 2017)	Mt. Baldo, north-east Italy	Italy	1334	1989	2009	20	P	0.3	Centre	2200	700	1500	-414.038	-207.019	56.23	0.494	0.049	9.708
939	Phleum phleoides	(Dainese et al. 2017)	(Dainese et al. 2017)	Mt. Baldo, north-east Italy	Italy	1334	1989	2009	20	P	0.3	Centre	2200	700	1500	57.9948	28.9974	56.23	0.494	0.049	9.708
940	Polygonum persicaria	(Dainese et al. 2017)	(Dainese et al. 2017)	Mt. Baldo, north-east Italy	Italy	1334	1989	2009	20	P	0.3	Centre	2200	700	1500	63.0231	31.5116	56.23	0.494	0.049	9.708
941	Rumex crispus	(Dainese et al. 2017)	(Dainese et al. 2017)	Mt. Baldo, north-east Italy	Italy	1334	1989	2009	20	P	0.3	Centre	2200	700	1500	18.0218	9.01089	56.23	0.494	0.049	9.708
942	Senecio vulgaris	(Dainese et al. 2017)	(Dainese et al. 2017)	Mt. Baldo, north-east Italy	Italy	1334	1989	2009	20	P	0.3	Centre	2200	700	1500	26.5354	13.2677	56.23	0.494	0.049	9.708
943	Solidago canadensis	(Dainese et al. 2017)	(Dainese et al. 2017)	Mt. Baldo, north-east Italy	Italy	1334	1989	2009	20	P	0.3	Centre	2200	700	1500	115.613	57.8064	56.23	0.494	0.049	9.708
944	Taxus baccata	(Dainese et al. 2017)	(Dainese et al. 2017)	Mt. Baldo, north-east Italy	Italy	1334	1989	2009	20	P	0.3	Centre	2200	700	1500	22.0295	11.0147	56.23	0.494	0.049	9.708
945	Trinia glauca	(Dainese et al. 2017)	(Dainese et al. 2017)	Mt. Baldo, north-east Italy	Italy	1334	1989	2009	20	P	0.3	Centre	2200	700	1500	-29.2817	-14.6409	56.23	0.494	0.049	9.708
946	Veronica anagallis-aquatica	(Dainese et al. 2017)	(Dainese et al. 2017)	Mt. Baldo, north-east Italy	Italy	1334	1989	2009	20	P	0.3	Centre	2200	700	1500	52.7401	26.3701	56.23	0.494	0.049	9.708
947	Veronica triphyllos	(Dainese et al. 2017)	(Dainese et al. 2017)	Mt. Baldo, north-east Italy	Italy	1334	1989	2009	20	P	0.3	Centre	2200	700	1500	385.894	192.947	56.23	0.494	0.049	9.708
948	Allium montanum	(Dainese et al. 2017)	(Dainese et al. 2017)	Mt. Baldo, north-east Italy	Italy	1334	1989	2009	20	P	0.3	Centre	2200	710	1490	98.6245	49.3122	56.109	0.458	0.047	9.651
949	Calamintha glandulosa	(Dainese et al. 2017)	(Dainese et al. 2017)	Mt. Baldo, north-east Italy	Italy	1334	1989	2009	20	P	0.3	Centre	2200	710	1490	86.0351	43.0175	56.109	0.458	0.047	9.651
950	Carduus nutans	(Dainese et al. 2017)	(Dainese et al. 2017)	Mt. Baldo, north-east Italy	Italy	1334	1989	2009	20	P	0.3	Centre	2200	710	1490	5.14304	2.57152	56.109	0.458	0.047	9.651
951	Colutea arborescens	(Dainese et al. 2017)	(Dainese et al. 2017)	Mt. Baldo, north-east Italy	Italy	1334	1989	2009	20	P	0.3	Centre	2200	710	1490	145.337	72.6687	56.109	0.458	0.047	9.651
952	Euphorbia dulcis	(Dainese et al. 2017)	(Dainese et al. 2017)	Mt. Baldo, north-east Italy	Italy	1334	1989	2009	20	P	0.3	Centre	2200	710	1490	115.622	57.8108	56.109	0.458	0.047	9.651
953	Fumaria officinalis	(Dainese et al. 2017)	(Dainese et al. 2017)	Mt. Baldo, north-east Italy	Italy	1334	1989	2009	20	P	0.3	Centre	2200	710	1490	16.1228	8.06138	56.109	0.458	0.047	9.651
954	Hypochoeris maculata	(Dainese et al. 2017)	(Dainese et al. 2017)	Mt. Baldo, north-east Italy	Italy	1334	1989	2009	20	P	0.3	Centre	2200	710	1490	192.695	96.3474	56.109	0.458	0.047	9.651
955	Juncus effusus	(Dainese et al. 2017)	(Dainese et al. 2017)	Mt. Baldo, north-east Italy	Italy	1334	1989	2009	20	P	0.3	Centre	2200	710	1490	-156.818	-78.4088	56.109	0.458	0.047	9.651
956	Lamium amplexicaule	(Dainese et al. 2017)	(Dainese et al. 2017)	Mt. Baldo, north-east Italy	Italy	1334	1989	2009	20	P	0.3	Centre	2200	710	1490	51.474	25.737	56.109	0.458	0.047	9.651
957	Lepidium campestre	(Dainese et al. 2017)	(Dainese et al. 2017)	Mt. Baldo, north-east Italy	Italy	1334	1989	2009	20	P	0.3	Centre	2200	710	1490	114.077	57.0383	56.109	0.458	0.047	9.651
958	Luzula pilosa	(Dainese et al. 2017)	(Dainese et al. 2017)	Mt. Baldo, north-east Italy	Italy	1334	1989	2009	20	P	0.3	Centre	2200	710	1490	208.577	104.288	56.109	0.458	0.047	9.651
959	Ononis pusilla	(Dainese et al. 2017)	(Dainese et al. 2017)	Mt. Baldo, north-east Italy	Italy	1334	1989	2009	20	P	0.3	Centre	2200	710	1490	78.4033	39.2016	56.109	0.458	0.047	9.651
960	Philadelphus coronarius	(Dainese et al. 2017)	(Dainese et al. 2017)	Mt. Baldo, north-east Italy	Italy	1334	1989	2009	20	P	0.3	Centre	2200	710	1490	242.076	121.038	56.109	0.458	0.047	9.651
961	Succisa pratensis	(Dainese et al. 2017)	(Dainese et al. 2017)	Mt. Baldo, north-east Italy	Italy	1334	1989	2009	20	P	0.3	Centre	2200	710	1490	-146.09	-73.0449	56.109	0.458	0.047	9.651
962	Laburnum anagyroides	(Dainese et al. 2017)	(Dainese et al. 2017)	Mt. Baldo, north-east Italy	Italy	1334	1989	2009	20	P	0.3	Centre	2200	720	1480	35.042	17.521	56.286	0.432	0.05	9.595
963	Lactuca serriola	(Dainese et al. 2017)	(Dainese et al. 2017)	Mt. Baldo, north-east Italy	Italy	1334	1989	2009	20	P	0.3	Centre	2200	720	1480	13.9204	6.96021	56.286	0.432	0.05	9.595
964	Lathyrus latifolius	(Dainese et al. 2017)	(Dainese et al. 2017)	Mt. Baldo, north-east Italy	Italy	1334	1989	2009	20	P	0.3	Centre	2200	720	1480	64.2321	32.116	56.286	0.432	0.05	9.595
965	Melilotus alba	(Dainese et al. 2017)	(Dainese et al. 2017)	Mt. Baldo, north-east Italy	Italy	1334	1989	2009	20	P	0.3	Centre	2200	720	1480	61.4394	30.7197	56.286	0.432	0.05	9.595
966	Primula vulgaris	(Dainese et al. 2017)	(Dainese et al. 2017)	Mt. Baldo, north-east Italy	Italy	1334	1989	2009	20	P	0.3	Centre	2200	720	1480	2.96851	1.48426	56.286	0.432	0.05	9.595
967	Rumex acetosa	(Dainese et al. 2017)	(Dainese et al. 2017)	Mt. Baldo, north-east Italy	Italy	1334	1989	2009	20	P	0.3	Centre	2200	720	1480	-28.2983	-14.1492	56.286	0.432	0.05	9.595
968	Vicia villosa subsp. varia	(Dainese et al. 2017)	(Dainese et al. 2017)	Mt. Baldo, north-east Italy	Italy	1334	1989	2009	20	P	0.3	Centre	2200	720	1480	130.574	65.287	56.286	0.432	0.05	9.595
969	Ballota nigra subsp. foetida	(Dainese et al. 2017)	(Dainese et al. 2017)	Mt. Baldo, north-east Italy	Italy	1334	1989	2009	20	P	0.3	Centre	2200	730	1470	46.8594	23.4297	56.709	0.413	0.056	9.538
970	Carex tomentosa	(Dainese et al. 2017)	(Dainese et al. 2017)	Mt. Baldo, north-east Italy	Italy	1334	1989	2009	20	P	0.3	Centre	2200	730	1470	225.087	112.544	56.709	0.413	0.056	9.538
971	Clematis vitalba	(Dainese et al. 2017)	(Dainese et al. 2017)	Mt. Baldo, north-east Italy	Italy	1334	1989	2009	20	P	0.3	Centre	2200	730	1470	11.9762	5.98812	56.709	0.413	0.056	9.538
972	Crepis biennis	(Dainese et al. 2017)	(Dainese et al. 2017)	Mt. Baldo, north-east Italy	Italy	1334	1989	2009	20	P	0.3	Centre	2200	730	1470	23.4748	11.7374	56.709	0.413	0.056	9.538
973	Dianthus carthusianorum	(Dainese et al. 2017)	(Dainese et al. 2017)	Mt. Baldo, north-east Italy	Italy	1334	1989	2009	20	P	0.3	Centre	2200	730	1470	-269.993	-134.997	56.709	0.413	0.056	9.538
974	Glechoma hederacea	(Dainese et al. 2017)	(Dainese et al. 2017)	Mt. Baldo, north-east Italy	Italy	1334	1989	2009	20	P	0.3	Centre	2200	730	1470	33.9161	16.958	56.709	0.413	0.056	9.538
975	Inula conyza	(Dainese et al. 2017)	(Dainese et al. 2017)	Mt. Baldo, north-east Italy	Italy	1334	1989	2009	20	P	0.3	Centre	2200	730	1470	-39.6424	-19.8212	56.709	0.413	0.056	9.538
976	Orchis tridentata	(Dainese et al. 2017)	(Dainese et al. 2017)	Mt. Baldo, north-east Italy	Italy	1334	1989	2009	20	P	0.3	Centre	2200	730	1470	29.9289	14.9644	56.709	0.413	0.056	9.538
977	Prunus mahaleb	(Dainese et al. 2017)	(Dainese et al. 2017)	Mt. Baldo, north-east Italy	Italy	1334	1989	2009	20	P	0.3	Centre	2200	730	1470	17.7343	8.86714	56.709	0.413	0.056	9.538
978	Allium vineale	(Dainese et al. 2017)	(Dainese et al. 2017)	Mt. Baldo, north-east Italy	Italy	1334	1989	2009	20	P	0.3	Centre	2200	740	1460	13.1779	6.58896	57.012	0.44	0.057	9.481
979	Anthriscus sylvestris	(Dainese et al. 2017)	(Dainese et al. 2017)	Mt. Baldo, north-east Italy	Italy	1334	1989	2009	20	P	0.3	Centre	2200	740	1460	176.466	88.2328	57.012	0.44	0.057	9.481
980	Artemisia absinthium	(Dainese et al. 2017)	(Dainese et al. 2017)	Mt. Baldo, north-east Italy	Italy	1334	1989	2009	20	P	0.3	Centre	2200	740	1460	33.9129	16.9564	57.012	0.44	0.057	9.481
981	Campanula rapunculoides	(Dainese et al. 2017)	(Dainese et al. 2017)	Mt. Baldo, north-east Italy	Italy	1334	1989	2009	20	P	0.3	Centre	2200	740	1460	-33.8781	-16.939	57.012	0.44	0.057	9.481
982	Carex hallerana	(Dainese et al. 2017)	(Dainese et al. 2017)	Mt. Baldo, north-east Italy	Italy	1334	1989	2009	20	P	0.3	Centre	2200	740	1460	-9.8751	-4.93755	57.012	0.44	0.057	9.481
983	Crataegus monogyna	(Dainese et al. 2017)	(Dainese et al. 2017)	Mt. Baldo, north-east Italy	Italy	1334	1989	2009	20	P	0.3	Centre	2200	740	1460	13.8385	6.91924	57.012	0.44	0.057	9.481
984	Epipactis palustris	(Dainese et al. 2017)	(Dainese et al. 2017)	Mt. Baldo, north-east Italy	Italy	1334	1989	2009	20	P	0.3	Centre	2200	740	1460	157.794	78.897	57.012	0.44	0.057	9.481
985	Euphorbia peplus	(Dainese et al. 2017)	(Dainese et al. 2017)	Mt. Baldo, north-east Italy	Italy	1334	1989	2009	20	P	0.3	Centre	2200	740	1460	26.3173	13.1586	57.012	0.44	0.057	9.481
986	Fallopia dumetorum	(Dainese et al. 2017)	(Dainese et al. 2017)	Mt. Baldo, north-east Italy	Italy	1334	1989	2009	20	P	0.3	Centre	2200	740	1460	76.207	38.1035	57.012	0.44	0.057	9.481
987	Geranium columbinum	(Dainese et al. 2017)	(Dainese et al. 2017)	Mt. Baldo, north-east Italy	Italy	1334	1989	2009	20	P	0.3	Centre	2200	740	1460	-10.595	-5.29749	57.012	0.44	0.057	9.481
988	Hieracium sabaudum	(Dainese et al. 2017)	(Dainese et al. 2017)	Mt. Baldo, north-east Italy	Italy	1334	1989	2009	20	P	0.3	Centre	2200	740	1460	-184.488	-92.2441	57.012	0.44	0.057	9.481
989	Ornithogalum kochii	(Dainese et al. 2017)	(Dainese et al. 2017)	Mt. Baldo, north-east Italy	Italy	1334	1989	2009	20	P	0.3	Centre	2200	740	1460	17.0342	8.51708	57.012	0.44	0.057	9.481
990	Papaver rhoeas subsp. rhoeas	(Dainese et al. 2017)	(Dainese et al. 2017)	Mt. Baldo, north-east Italy	Italy	1334	1989	2009	20	P	0.3	Centre	2200	740	1460	1.08178	0.54089	57.012	0.44	0.057	9.481
991	Pimpinella major subsp. major	(Dainese et al. 2017)	(Dainese et al. 2017)	Mt. Baldo, north-east Italy	Italy	1334	1989	2009	20	P	0.3	Centre	2200	740	1460	-4.07383	-2.03692	57.012	0.44	0.057	9.481
992	Stipa eriocaulis	(Dainese et al. 2017)	(Dainese et al. 2017)	Mt. Baldo, north-east Italy	Italy	1334	1989	2009	20	P	0.3	Centre	2200	740	1460	36.5354	18.2677	57.012	0.44	0.057	9.481
993	Ulmus glabra	(Dainese et al. 2017)	(Dainese et al. 2017)	Mt. Baldo, north-east Italy	Italy	1334	1989	2009	20	P	0.3	Centre	2200	740	1460	-0.931791	-0.465895	57.012	0.44	0.057	9.481
994	Amaranthus retroflexus	(Dainese et al. 2017)	(Dainese et al. 2017)	Mt. Baldo, north-east Italy	Italy	1334	1989	2009	20	P	0.3	Centre	2200	750	1450	-11.8167	-5.90834	57.574	0.433	0.056	9.424
995	Coronilla varia	(Dainese et al. 2017)	(Dainese et al. 2017)	Mt. Baldo, north-east Italy	Italy	1334	1989	2009	20	P	0.3	Centre	2200	750	1450	23.2148	11.6074	57.574	0.433	0.056	9.424
996	Crataegus laevigata	(Dainese et al. 2017)	(Dainese et al. 2017)	Mt. Baldo, north-east Italy	Italy	1334	1989	2009	20	P	0.3	Centre	2200	750	1450	-165.517	-82.7586	57.574	0.433	0.056	9.424
997	Dipsacus fullonum	(Dainese et al. 2017)	(Dainese et al. 2017)	Mt. Baldo, north-east Italy	Italy	1334	1989	2009	20	P	0.3	Centre	2200	750	1450	297.169	148.584	57.574	0.433	0.056	9.424
998	Galinsoga parviflora	(Dainese et al. 2017)	(Dainese et al. 2017)	Mt. Baldo, north-east Italy	Italy	1334	1989	2009	20	P	0.3	Centre	2200	750	1450	16.0258	8.01292	57.574	0.433	0.056	9.424
999	Knautia arvensis agg.	(Dainese et al. 2017)	(Dainese et al. 2017)	Mt. Baldo, north-east Italy	Italy	1334	1989	2009	20	P	0.3	Centre	2200	750	1450	54.3173	27.1586	57.574	0.433	0.056	9.424
1000	Lamium purpureum	(Dainese et al. 2017)	(Dainese et al. 2017)	Mt. Baldo, north-east Italy	Italy	1334	1989	2009	20	P	0.3	Centre	2200	750	1450	-6.4415	-3.22075	57.574	0.433	0.056	9.424
1001	Muscari comosum	(Dainese et al. 2017)	(Dainese et al. 2017)	Mt. Baldo, north-east Italy	Italy	1334	1989	2009	20	P	0.3	Centre	2200	750	1450	80.6278	40.3139	57.574	0.433	0.056	9.424
1002	Onopordon acanthium	(Dainese et al. 2017)	(Dainese et al. 2017)	Mt. Baldo, north-east Italy	Italy	1334	1989	2009	20	P	0.3	Centre	2200	750	1450	-13.3265	-6.66326	57.574	0.433	0.056	9.424
1003	Papaver dubium	(Dainese et al. 2017)	(Dainese et al. 2017)	Mt. Baldo, north-east Italy	Italy	1334	1989	2009	20	P	0.3	Centre	2200	750	1450	337.816	168.908	57.574	0.433	0.056	9.424
1004	Pimpinella saxifraga	(Dainese et al. 2017)	(Dainese et al. 2017)	Mt. Baldo, north-east Italy	Italy	1334	1989	2009	20	P	0.3	Centre	2200	750	1450	17.7343	8.86714	57.574	0.433	0.056	9.424
1005	Saponaria ocymoides	(Dainese et al. 2017)	(Dainese et al. 2017)	Mt. Baldo, north-east Italy	Italy	1334	1989	2009	20	P	0.3	Centre	2200	750	1450	28.8326	14.4163	57.574	0.433	0.056	9.424
1006	Sonchus asper	(Dainese et al. 2017)	(Dainese et al. 2017)	Mt. Baldo, north-east Italy	Italy	1334	1989	2009	20	P	0.3	Centre	2200	750	1450	-174.966	-87.4831	57.574	0.433	0.056	9.424
1007	Torilis japonica	(Dainese et al. 2017)	(Dainese et al. 2017)	Mt. Baldo, north-east Italy	Italy	1334	1989	2009	20	P	0.3	Centre	2200	750	1450	0.491015	0.245507	57.574	0.433	0.056	9.424
1008	Veronica arvensis	(Dainese et al. 2017)	(Dainese et al. 2017)	Mt. Baldo, north-east Italy	Italy	1334	1989	2009	20	P	0.3	Centre	2200	750	1450	-25.9021	-12.951	57.574	0.433	0.056	9.424
1009	Asperula purpurea	(Dainese et al. 2017)	(Dainese et al. 2017)	Mt. Baldo, north-east Italy	Italy	1334	1989	2009	20	P	0.3	Centre	2200	760	1440	-30.3491	-15.1745	58.636	0.486	0.044	9.367
1010	Chelidonium majus	(Dainese et al. 2017)	(Dainese et al. 2017)	Mt. Baldo, north-east Italy	Italy	1334	1989	2009	20	P	0.3	Centre	2200	760	1440	26.8843	13.4421	58.636	0.486	0.044	9.367
1011	Daucus carota	(Dainese et al. 2017)	(Dainese et al. 2017)	Mt. Baldo, north-east Italy	Italy	1334	1989	2009	20	P	0.3	Centre	2200	760	1440	-6.46465	-3.23232	58.636	0.486	0.044	9.367
1012	Dianthus seguieri	(Dainese et al. 2017)	(Dainese et al. 2017)	Mt. Baldo, north-east Italy	Italy	1334	1989	2009	20	P	0.3	Centre	2200	760	1440	12.4061	6.20307	58.636	0.486	0.044	9.367
1013	Erigeron annuus	(Dainese et al. 2017)	(Dainese et al. 2017)	Mt. Baldo, north-east Italy	Italy	1334	1989	2009	20	P	0.3	Centre	2200	760	1440	12.6424	6.32119	58.636	0.486	0.044	9.367
1014	Eupatorium cannabinum	(Dainese et al. 2017)	(Dainese et al. 2017)	Mt. Baldo, north-east Italy	Italy	1334	1989	2009	20	P	0.3	Centre	2200	760	1440	10.2085	5.10426	58.636	0.486	0.044	9.367
1015	Filipendula vulgaris	(Dainese et al. 2017)	(Dainese et al. 2017)	Mt. Baldo, north-east Italy	Italy	1334	1989	2009	20	P	0.3	Centre	2200	760	1440	183.916	91.958	58.636	0.486	0.044	9.367
1016	Fragaria viridis	(Dainese et al. 2017)	(Dainese et al. 2017)	Mt. Baldo, north-east Italy	Italy	1334	1989	2009	20	P	0.3	Centre	2200	760	1440	95.7084	47.8542	58.636	0.486	0.044	9.367
1017	Medicago carstiensis	(Dainese et al. 2017)	(Dainese et al. 2017)	Mt. Baldo, north-east Italy	Italy	1334	1989	2009	20	P	0.3	Centre	2200	760	1440	151.15	75.5748	58.636	0.486	0.044	9.367
1018	Melica uniflora	(Dainese et al. 2017)	(Dainese et al. 2017)	Mt. Baldo, north-east Italy	Italy	1334	1989	2009	20	P	0.3	Centre	2200	760	1440	1.88856	0.944278	58.636	0.486	0.044	9.367
1019	Phleum bertolonii	(Dainese et al. 2017)	(Dainese et al. 2017)	Mt. Baldo, north-east Italy	Italy	1334	1989	2009	20	P	0.3	Centre	2200	760	1440	-161.963	-80.9815	58.636	0.486	0.044	9.367
1020	Prunus spinosa	(Dainese et al. 2017)	(Dainese et al. 2017)	Mt. Baldo, north-east Italy	Italy	1334	1989	2009	20	P	0.3	Centre	2200	760	1440	4.81184	2.40592	58.636	0.486	0.044	9.367
1021	Pteridium aquilinum	(Dainese et al. 2017)	(Dainese et al. 2017)	Mt. Baldo, north-east Italy	Italy	1334	1989	2009	20	P	0.3	Centre	2200	760	1440	81.5314	40.7657	58.636	0.486	0.044	9.367
1022	Silene vulgaris subsp. vulgaris	(Dainese et al. 2017)	(Dainese et al. 2017)	Mt. Baldo, north-east Italy	Italy	1334	1989	2009	20	P	0.3	Centre	2200	760	1440	9.81716	4.90858	58.636	0.486	0.044	9.367
1023	Teucrium botrys	(Dainese et al. 2017)	(Dainese et al. 2017)	Mt. Baldo, north-east Italy	Italy	1334	1989	2009	20	P	0.3	Centre	2200	760	1440	150.654	75.3268	58.636	0.486	0.044	9.367
1024	Trifolium rubens	(Dainese et al. 2017)	(Dainese et al. 2017)	Mt. Baldo, north-east Italy	Italy	1334	1989	2009	20	P	0.3	Centre	2200	760	1440	88.955	44.4775	58.636	0.486	0.044	9.367
1025	Veronica persica	(Dainese et al. 2017)	(Dainese et al. 2017)	Mt. Baldo, north-east Italy	Italy	1334	1989	2009	20	P	0.3	Centre	2200	760	1440	18.6757	9.33786	58.636	0.486	0.044	9.367
1026	Achnatherum calamagrostis	(Dainese et al. 2017)	(Dainese et al. 2017)	Mt. Baldo, north-east Italy	Italy	1334	1989	2009	20	P	0.3	Centre	2200	770	1430	86.5178	43.2589	59.447	0.553	0.039	9.31
1027	Alliaria petiolata	(Dainese et al. 2017)	(Dainese et al. 2017)	Mt. Baldo, north-east Italy	Italy	1334	1989	2009	20	P	0.3	Centre	2200	770	1430	-9.23353	-4.61677	59.447	0.553	0.039	9.31
1028	Anthericum ramosum	(Dainese et al. 2017)	(Dainese et al. 2017)	Mt. Baldo, north-east Italy	Italy	1334	1989	2009	20	P	0.3	Centre	2200	770	1430	33.9183	16.9592	59.447	0.553	0.039	9.31
1029	Arabis turrita	(Dainese et al. 2017)	(Dainese et al. 2017)	Mt. Baldo, north-east Italy	Italy	1334	1989	2009	20	P	0.3	Centre	2200	770	1430	71.7436	35.8718	59.447	0.553	0.039	9.31
1030	Clematis recta	(Dainese et al. 2017)	(Dainese et al. 2017)	Mt. Baldo, north-east Italy	Italy	1334	1989	2009	20	P	0.3	Centre	2200	770	1430	32.7214	16.3607	59.447	0.553	0.039	9.31
1031	Epilobium dodonaei	(Dainese et al. 2017)	(Dainese et al. 2017)	Mt. Baldo, north-east Italy	Italy	1334	1989	2009	20	P	0.3	Centre	2200	770	1430	95.3892	47.6946	59.447	0.553	0.039	9.31
1032	Galanthus nivalis	(Dainese et al. 2017)	(Dainese et al. 2017)	Mt. Baldo, north-east Italy	Italy	1334	1989	2009	20	P	0.3	Centre	2200	770	1430	-153.803	-76.9017	59.447	0.553	0.039	9.31
1033	Geranium rotundifolium	(Dainese et al. 2017)	(Dainese et al. 2017)	Mt. Baldo, north-east Italy	Italy	1334	1989	2009	20	P	0.3	Centre	2200	770	1430	12.855	6.42748	59.447	0.553	0.039	9.31
1034	Hornungia petraea	(Dainese et al. 2017)	(Dainese et al. 2017)	Mt. Baldo, north-east Italy	Italy	1334	1989	2009	20	P	0.3	Centre	2200	770	1430	-117.494	-58.7471	59.447	0.553	0.039	9.31
1035	Rorippa sylvestris	(Dainese et al. 2017)	(Dainese et al. 2017)	Mt. Baldo, north-east Italy	Italy	1334	1989	2009	20	P	0.3	Centre	2200	770	1430	-59.6775	-29.8388	59.447	0.553	0.039	9.31
1036	Salvia glutinosa	(Dainese et al. 2017)	(Dainese et al. 2017)	Mt. Baldo, north-east Italy	Italy	1334	1989	2009	20	P	0.3	Centre	2200	770	1430	41.5396	20.7698	59.447	0.553	0.039	9.31
1037	Thlaspi arvense	(Dainese et al. 2017)	(Dainese et al. 2017)	Mt. Baldo, north-east Italy	Italy	1334	1989	2009	20	P	0.3	Centre	2200	770	1430	29.4386	14.7193	59.447	0.553	0.039	9.31
1038	Verbascum nigrum	(Dainese et al. 2017)	(Dainese et al. 2017)	Mt. Baldo, north-east Italy	Italy	1334	1989	2009	20	P	0.3	Centre	2200	770	1430	210.545	105.273	59.447	0.553	0.039	9.31
1039	Anthericum liliago	(Dainese et al. 2017)	(Dainese et al. 2017)	Mt. Baldo, north-east Italy	Italy	1334	1989	2009	20	P	0.3	Centre	2200	780	1420	-46.2488	-23.1244	60.103	0.587	0.046	9.253
1040	Anthoxanthum odoratum	(Dainese et al. 2017)	(Dainese et al. 2017)	Mt. Baldo, north-east Italy	Italy	1334	1989	2009	20	P	0.3	Centre	2200	780	1420	-11.0392	-5.51962	60.103	0.587	0.046	9.253
1041	Digitalis lutea	(Dainese et al. 2017)	(Dainese et al. 2017)	Mt. Baldo, north-east Italy	Italy	1334	1989	2009	20	P	0.3	Centre	2200	780	1420	-14.1529	-7.07644	60.103	0.587	0.046	9.253
1042	Epilobium parviflorum	(Dainese et al. 2017)	(Dainese et al. 2017)	Mt. Baldo, north-east Italy	Italy	1334	1989	2009	20	P	0.3	Centre	2200	780	1420	58.7225	29.3613	60.103	0.587	0.046	9.253
1043	Erysimum rhaeticum	(Dainese et al. 2017)	(Dainese et al. 2017)	Mt. Baldo, north-east Italy	Italy	1334	1989	2009	20	P	0.3	Centre	2200	780	1420	60.491	30.2455	60.103	0.587	0.046	9.253
1044	Festuca arundinacea	(Dainese et al. 2017)	(Dainese et al. 2017)	Mt. Baldo, north-east Italy	Italy	1334	1989	2009	20	P	0.3	Centre	2200	780	1420	39.0731	19.5365	60.103	0.587	0.046	9.253
1045	Fraxinus ornus	(Dainese et al. 2017)	(Dainese et al. 2017)	Mt. Baldo, north-east Italy	Italy	1334	1989	2009	20	P	0.3	Centre	2200	780	1420	66.1652	33.0826	60.103	0.587	0.046	9.253
1046	Gagea villosa	(Dainese et al. 2017)	(Dainese et al. 2017)	Mt. Baldo, north-east Italy	Italy	1334	1989	2009	20	P	0.3	Centre	2200	780	1420	183.039	91.5194	60.103	0.587	0.046	9.253
1047	Galium laevigatum	(Dainese et al. 2017)	(Dainese et al. 2017)	Mt. Baldo, north-east Italy	Italy	1334	1989	2009	20	P	0.3	Centre	2200	780	1420	158.613	79.3067	60.103	0.587	0.046	9.253
1048	Juncus compressus	(Dainese et al. 2017)	(Dainese et al. 2017)	Mt. Baldo, north-east Italy	Italy	1334	1989	2009	20	P	0.3	Centre	2200	780	1420	190.772	95.386	60.103	0.587	0.046	9.253
1049	Lamium orvala	(Dainese et al. 2017)	(Dainese et al. 2017)	Mt. Baldo, north-east Italy	Italy	1334	1989	2009	20	P	0.3	Centre	2200	780	1420	101.268	50.634	60.103	0.587	0.046	9.253
1050	Orchis purpurea	(Dainese et al. 2017)	(Dainese et al. 2017)	Mt. Baldo, north-east Italy	Italy	1334	1989	2009	20	P	0.3	Centre	2200	780	1420	214.836	107.418	60.103	0.587	0.046	9.253
1051	Primula veris	(Dainese et al. 2017)	(Dainese et al. 2017)	Mt. Baldo, north-east Italy	Italy	1334	1989	2009	20	P	0.3	Centre	2200	780	1420	33.8323	16.9161	60.103	0.587	0.046	9.253
1052	Sanicula europaea	(Dainese et al. 2017)	(Dainese et al. 2017)	Mt. Baldo, north-east Italy	Italy	1334	1989	2009	20	P	0.3	Centre	2200	780	1420	-330.061	-165.03	60.103	0.587	0.046	9.253
1053	Sedum maximum	(Dainese et al. 2017)	(Dainese et al. 2017)	Mt. Baldo, north-east Italy	Italy	1334	1989	2009	20	P	0.3	Centre	2200	780	1420	133.26	66.63	60.103	0.587	0.046	9.253
1054	Thesium linophyllon	(Dainese et al. 2017)	(Dainese et al. 2017)	Mt. Baldo, north-east Italy	Italy	1334	1989	2009	20	P	0.3	Centre	2200	780	1420	394.243	197.122	60.103	0.587	0.046	9.253
1055	Tilia cordata	(Dainese et al. 2017)	(Dainese et al. 2017)	Mt. Baldo, north-east Italy	Italy	1334	1989	2009	20	P	0.3	Centre	2200	780	1420	69.4891	34.7446	60.103	0.587	0.046	9.253
1056	Valeriana dioica	(Dainese et al. 2017)	(Dainese et al. 2017)	Mt. Baldo, north-east Italy	Italy	1334	1989	2009	20	P	0.3	Centre	2200	780	1420	345.231	172.615	60.103	0.587	0.046	9.253
1057	Veronica prostrata	(Dainese et al. 2017)	(Dainese et al. 2017)	Mt. Baldo, north-east Italy	Italy	1334	1989	2009	20	P	0.3	Centre	2200	780	1420	425.359	212.68	60.103	0.587	0.046	9.253
1058	Viola reichenbachiana	(Dainese et al. 2017)	(Dainese et al. 2017)	Mt. Baldo, north-east Italy	Italy	1334	1989	2009	20	P	0.3	Centre	2200	780	1420	-252.407	-126.203	60.103	0.587	0.046	9.253
1059	Allium pulchellum	(Dainese et al. 2017)	(Dainese et al. 2017)	Mt. Baldo, north-east Italy	Italy	1334	1989	2009	20	P	0.3	Centre	2200	790	1410	60.0509	30.0254	61.046	0.619	0.05	9.196
1060	Alopecurus pratensis	(Dainese et al. 2017)	(Dainese et al. 2017)	Mt. Baldo, north-east Italy	Italy	1334	1989	2009	20	P	0.3	Centre	2200	790	1410	-134.043	-67.0216	61.046	0.619	0.05	9.196
1061	Bromus diandrus	(Dainese et al. 2017)	(Dainese et al. 2017)	Mt. Baldo, north-east Italy	Italy	1334	1989	2009	20	P	0.3	Centre	2200	790	1410	43.617	21.8085	61.046	0.619	0.05	9.196
1062	Convolvulus arvensis	(Dainese et al. 2017)	(Dainese et al. 2017)	Mt. Baldo, north-east Italy	Italy	1334	1989	2009	20	P	0.3	Centre	2200	790	1410	20.855	10.4275	61.046	0.619	0.05	9.196
1063	Erodium cicutarium	(Dainese et al. 2017)	(Dainese et al. 2017)	Mt. Baldo, north-east Italy	Italy	1334	1989	2009	20	P	0.3	Centre	2200	790	1410	20.2282	10.1141	61.046	0.619	0.05	9.196
1064	Euphorbia verrucosa	(Dainese et al. 2017)	(Dainese et al. 2017)	Mt. Baldo, north-east Italy	Italy	1334	1989	2009	20	P	0.3	Centre	2200	790	1410	-54.4173	-27.2087	61.046	0.619	0.05	9.196
1065	Fraxinus excelsior	(Dainese et al. 2017)	(Dainese et al. 2017)	Mt. Baldo, north-east Italy	Italy	1334	1989	2009	20	P	0.3	Centre	2200	790	1410	100.264	50.1319	61.046	0.619	0.05	9.196
1066	Fumaria vaillantii	(Dainese et al. 2017)	(Dainese et al. 2017)	Mt. Baldo, north-east Italy	Italy	1334	1989	2009	20	P	0.3	Centre	2200	790	1410	152.495	76.2476	61.046	0.619	0.05	9.196
1067	Genista tinctoria	(Dainese et al. 2017)	(Dainese et al. 2017)	Mt. Baldo, north-east Italy	Italy	1334	1989	2009	20	P	0.3	Centre	2200	790	1410	-213.195	-106.598	61.046	0.619	0.05	9.196
1068	Helianthemum canum	(Dainese et al. 2017)	(Dainese et al. 2017)	Mt. Baldo, north-east Italy	Italy	1334	1989	2009	20	P	0.3	Centre	2200	790	1410	75.9439	37.972	61.046	0.619	0.05	9.196
1069	Impatiens noli-tangere	(Dainese et al. 2017)	(Dainese et al. 2017)	Mt. Baldo, north-east Italy	Italy	1334	1989	2009	20	P	0.3	Centre	2200	790	1410	13.7404	6.87022	61.046	0.619	0.05	9.196
1070	Lapsana communis	(Dainese et al. 2017)	(Dainese et al. 2017)	Mt. Baldo, north-east Italy	Italy	1334	1989	2009	20	P	0.3	Centre	2200	790	1410	-5.13554	-2.56777	61.046	0.619	0.05	9.196
1071	Lolium multiflorum	(Dainese et al. 2017)	(Dainese et al. 2017)	Mt. Baldo, north-east Italy	Italy	1334	1989	2009	20	P	0.3	Centre	2200	790	1410	49.4487	24.7243	61.046	0.619	0.05	9.196
1072	Malva neglecta	(Dainese et al. 2017)	(Dainese et al. 2017)	Mt. Baldo, north-east Italy	Italy	1334	1989	2009	20	P	0.3	Centre	2200	790	1410	29.2183	14.6091	61.046	0.619	0.05	9.196
1073	Mycelis muralis	(Dainese et al. 2017)	(Dainese et al. 2017)	Mt. Baldo, north-east Italy	Italy	1334	1989	2009	20	P	0.3	Centre	2200	790	1410	53.4621	26.7311	61.046	0.619	0.05	9.196
1074	Ornithogalum pyrenaicum	(Dainese et al. 2017)	(Dainese et al. 2017)	Mt. Baldo, north-east Italy	Italy	1334	1989	2009	20	P	0.3	Centre	2200	790	1410	183.193	91.5963	61.046	0.619	0.05	9.196
1075	Peucedanum verticillare	(Dainese et al. 2017)	(Dainese et al. 2017)	Mt. Baldo, north-east Italy	Italy	1334	1989	2009	20	P	0.3	Centre	2200	790	1410	88.0711	44.0356	61.046	0.619	0.05	9.196
1076	Prunella laciniata	(Dainese et al. 2017)	(Dainese et al. 2017)	Mt. Baldo, north-east Italy	Italy	1334	1989	2009	20	P	0.3	Centre	2200	790	1410	-286.106	-143.053	61.046	0.619	0.05	9.196
1077	Reseda lutea	(Dainese et al. 2017)	(Dainese et al. 2017)	Mt. Baldo, north-east Italy	Italy	1334	1989	2009	20	P	0.3	Centre	2200	790	1410	10.6618	5.33088	61.046	0.619	0.05	9.196
1078	Scilla bifolia	(Dainese et al. 2017)	(Dainese et al. 2017)	Mt. Baldo, north-east Italy	Italy	1334	1989	2009	20	P	0.3	Centre	2200	790	1410	-5.79818	-2.89909	61.046	0.619	0.05	9.196
1079	Trifolium medium	(Dainese et al. 2017)	(Dainese et al. 2017)	Mt. Baldo, north-east Italy	Italy	1334	1989	2009	20	P	0.3	Centre	2200	790	1410	8.62785	4.31392	61.046	0.619	0.05	9.196
1080	Veronica hederifolia agg.	(Dainese et al. 2017)	(Dainese et al. 2017)	Mt. Baldo, north-east Italy	Italy	1334	1989	2009	20	P	0.3	Centre	2200	790	1410	33.6487	16.8244	61.046	0.619	0.05	9.196
1081	Aster amellus	(Dainese et al. 2017)	(Dainese et al. 2017)	Mt. Baldo, north-east Italy	Italy	1334	1989	2009	20	P	0.3	Centre	2200	800	1400	181.711	90.8557	61.778	0.614	0.036	9.139
1082	Bellis perennis	(Dainese et al. 2017)	(Dainese et al. 2017)	Mt. Baldo, north-east Italy	Italy	1334	1989	2009	20	P	0.3	Centre	2200	800	1400	10.6171	5.30853	61.778	0.614	0.036	9.139
1083	Campanula persicifolia	(Dainese et al. 2017)	(Dainese et al. 2017)	Mt. Baldo, north-east Italy	Italy	1334	1989	2009	20	P	0.3	Centre	2200	800	1400	-30.3733	-15.1867	61.778	0.614	0.036	9.139
1084	Centaurea scabiosa	(Dainese et al. 2017)	(Dainese et al. 2017)	Mt. Baldo, north-east Italy	Italy	1334	1989	2009	20	P	0.3	Centre	2200	800	1400	63.8323	31.9161	61.778	0.614	0.036	9.139
1085	Coronopus squamatus	(Dainese et al. 2017)	(Dainese et al. 2017)	Mt. Baldo, north-east Italy	Italy	1334	1989	2009	20	P	0.3	Centre	2200	800	1400	327.082	163.541	61.778	0.614	0.036	9.139
1086	Pinus nigra	(Dainese et al. 2017)	(Dainese et al. 2017)	Mt. Baldo, north-east Italy	Italy	1334	1989	2009	20	P	0.3	Centre	2200	800	1400	-62.2707	-31.1354	61.778	0.614	0.036	9.139
1087	Salvia pratensis	(Dainese et al. 2017)	(Dainese et al. 2017)	Mt. Baldo, north-east Italy	Italy	1334	1989	2009	20	P	0.3	Centre	2200	800	1400	12.9816	6.49079	61.778	0.614	0.036	9.139
1088	Allium sphaerocephalon	(Dainese et al. 2017)	(Dainese et al. 2017)	Mt. Baldo, north-east Italy	Italy	1334	1989	2009	20	P	0.3	Centre	2200	810	1390	84.8106	42.4053	62.408	0.606	0.033	9.082
1089	Artemisia verlotiorum	(Dainese et al. 2017)	(Dainese et al. 2017)	Mt. Baldo, north-east Italy	Italy	1334	1989	2009	20	P	0.3	Centre	2200	810	1390	12.9363	6.46815	62.408	0.606	0.033	9.082
1090	Campanula spicata	(Dainese et al. 2017)	(Dainese et al. 2017)	Mt. Baldo, north-east Italy	Italy	1334	1989	2009	20	P	0.3	Centre	2200	810	1390	60.491	30.2455	62.408	0.606	0.033	9.082
1091	Cephalanthera longifolia	(Dainese et al. 2017)	(Dainese et al. 2017)	Mt. Baldo, north-east Italy	Italy	1334	1989	2009	20	P	0.3	Centre	2200	810	1390	-5.93209	-2.96605	62.408	0.606	0.033	9.082
1092	Cirsium vulgare	(Dainese et al. 2017)	(Dainese et al. 2017)	Mt. Baldo, north-east Italy	Italy	1334	1989	2009	20	P	0.3	Centre	2200	810	1390	2.42019	1.21009	62.408	0.606	0.033	9.082
1093	Corylus avellana	(Dainese et al. 2017)	(Dainese et al. 2017)	Mt. Baldo, north-east Italy	Italy	1334	1989	2009	20	P	0.3	Centre	2200	810	1390	10.7307	5.36533	62.408	0.606	0.033	9.082
1094	Epilobium roseum	(Dainese et al. 2017)	(Dainese et al. 2017)	Mt. Baldo, north-east Italy	Italy	1334	1989	2009	20	P	0.3	Centre	2200	810	1390	36.2682	18.1341	62.408	0.606	0.033	9.082
1095	Festuca altissima	(Dainese et al. 2017)	(Dainese et al. 2017)	Mt. Baldo, north-east Italy	Italy	1334	1989	2009	20	P	0.3	Centre	2200	810	1390	-439.078	-219.539	62.408	0.606	0.033	9.082
1096	Geranium sanguineum	(Dainese et al. 2017)	(Dainese et al. 2017)	Mt. Baldo, north-east Italy	Italy	1334	1989	2009	20	P	0.3	Centre	2200	810	1390	122.42	61.2101	62.408	0.606	0.033	9.082
1097	Mercurialis ovata	(Dainese et al. 2017)	(Dainese et al. 2017)	Mt. Baldo, north-east Italy	Italy	1334	1989	2009	20	P	0.3	Centre	2200	810	1390	-22.8848	-11.4424	62.408	0.606	0.033	9.082
1098	Petasites hybridus	(Dainese et al. 2017)	(Dainese et al. 2017)	Mt. Baldo, north-east Italy	Italy	1334	1989	2009	20	P	0.3	Centre	2200	810	1390	26.0804	13.0402	62.408	0.606	0.033	9.082
1099	Populus nigra	(Dainese et al. 2017)	(Dainese et al. 2017)	Mt. Baldo, north-east Italy	Italy	1334	1989	2009	20	P	0.3	Centre	2200	810	1390	28.6884	14.3442	62.408	0.606	0.033	9.082
1100	Quercus pubescens	(Dainese et al. 2017)	(Dainese et al. 2017)	Mt. Baldo, north-east Italy	Italy	1334	1989	2009	20	P	0.3	Centre	2200	810	1390	14.2664	7.13319	62.408	0.606	0.033	9.082
1101	Rumex obtusifolius	(Dainese et al. 2017)	(Dainese et al. 2017)	Mt. Baldo, north-east Italy	Italy	1334	1989	2009	20	P	0.3	Centre	2200	810	1390	13.0715	6.53577	62.408	0.606	0.033	9.082
1102	Sagina procumbens	(Dainese et al. 2017)	(Dainese et al. 2017)	Mt. Baldo, north-east Italy	Italy	1334	1989	2009	20	P	0.3	Centre	2200	810	1390	25.3935	12.6968	62.408	0.606	0.033	9.082
1103	Sambucus ebulus	(Dainese et al. 2017)	(Dainese et al. 2017)	Mt. Baldo, north-east Italy	Italy	1334	1989	2009	20	P	0.3	Centre	2200	810	1390	103.178	51.589	62.408	0.606	0.033	9.082
1104	Sambucus nigra	(Dainese et al. 2017)	(Dainese et al. 2017)	Mt. Baldo, north-east Italy	Italy	1334	1989	2009	20	P	0.3	Centre	2200	810	1390	21.7702	10.8851	62.408	0.606	0.033	9.082
1105	Sanguisorba minor	(Dainese et al. 2017)	(Dainese et al. 2017)	Mt. Baldo, north-east Italy	Italy	1334	1989	2009	20	P	0.3	Centre	2200	810	1390	18.4621	9.23106	62.408	0.606	0.033	9.082
1106	Saxifraga bulbifera	(Dainese et al. 2017)	(Dainese et al. 2017)	Mt. Baldo, north-east Italy	Italy	1334	1989	2009	20	P	0.3	Centre	2200	810	1390	208.182	104.091	62.408	0.606	0.033	9.082
1107	Saxifraga tridactylites	(Dainese et al. 2017)	(Dainese et al. 2017)	Mt. Baldo, north-east Italy	Italy	1334	1989	2009	20	P	0.3	Centre	2200	810	1390	11.7916	5.89579	62.408	0.606	0.033	9.082
1108	Senecio inaequidens	(Dainese et al. 2017)	(Dainese et al. 2017)	Mt. Baldo, north-east Italy	Italy	1334	1989	2009	20	P	0.3	Centre	2200	810	1390	12.0585	6.02925	62.408	0.606	0.033	9.082
1109	Tilia platyphyllos	(Dainese et al. 2017)	(Dainese et al. 2017)	Mt. Baldo, north-east Italy	Italy	1334	1989	2009	20	P	0.3	Centre	2200	810	1390	426.518	213.259	62.408	0.606	0.033	9.082
1110	Viburnum lantana	(Dainese et al. 2017)	(Dainese et al. 2017)	Mt. Baldo, north-east Italy	Italy	1334	1989	2009	20	P	0.3	Centre	2200	810	1390	15.3047	7.65233	62.408	0.606	0.033	9.082
1111	Allium ursinum	(Dainese et al. 2017)	(Dainese et al. 2017)	Mt. Baldo, north-east Italy	Italy	1334	1989	2009	20	P	0.3	Centre	2200	820	1380	135.957	67.9784	62.797	0.62	0.031	9.025
1112	Campanula trachelium	(Dainese et al. 2017)	(Dainese et al. 2017)	Mt. Baldo, north-east Italy	Italy	1334	1989	2009	20	P	0.3	Centre	2200	820	1380	55.5005	27.7503	62.797	0.62	0.031	9.025
1113	Chamaecytisus purpureus	(Dainese et al. 2017)	(Dainese et al. 2017)	Mt. Baldo, north-east Italy	Italy	1334	1989	2009	20	P	0.3	Centre	2200	820	1380	54.0553	27.0277	62.797	0.62	0.031	9.025
1114	Epipactis muelleri	(Dainese et al. 2017)	(Dainese et al. 2017)	Mt. Baldo, north-east Italy	Italy	1334	1989	2009	20	P	0.3	Centre	2200	820	1380	-12.3052	-6.15261	62.797	0.62	0.031	9.025
1115	Euonymus latifolius	(Dainese et al. 2017)	(Dainese et al. 2017)	Mt. Baldo, north-east Italy	Italy	1334	1989	2009	20	P	0.3	Centre	2200	820	1380	253.087	126.543	62.797	0.62	0.031	9.025
1116	Galium aparine	(Dainese et al. 2017)	(Dainese et al. 2017)	Mt. Baldo, north-east Italy	Italy	1334	1989	2009	20	P	0.3	Centre	2200	820	1380	1.7457	0.87285	62.797	0.62	0.031	9.025
1117	Helianthemum ovatum	(Dainese et al. 2017)	(Dainese et al. 2017)	Mt. Baldo, north-east Italy	Italy	1334	1989	2009	20	P	0.3	Centre	2200	820	1380	62.9816	31.4908	62.797	0.62	0.031	9.025
1118	Phalaris arundinacea	(Dainese et al. 2017)	(Dainese et al. 2017)	Mt. Baldo, north-east Italy	Italy	1334	1989	2009	20	P	0.3	Centre	2200	820	1380	38.6278	19.3139	62.797	0.62	0.031	9.025
1119	Stachys recta	(Dainese et al. 2017)	(Dainese et al. 2017)	Mt. Baldo, north-east Italy	Italy	1334	1989	2009	20	P	0.3	Centre	2200	820	1380	39.5212	19.7606	62.797	0.62	0.031	9.025
1120	Stachys sylvatica	(Dainese et al. 2017)	(Dainese et al. 2017)	Mt. Baldo, north-east Italy	Italy	1334	1989	2009	20	P	0.3	Centre	2200	820	1380	54.8097	27.4049	62.797	0.62	0.031	9.025
1121	Trifolium ochroleucum	(Dainese et al. 2017)	(Dainese et al. 2017)	Mt. Baldo, north-east Italy	Italy	1334	1989	2009	20	P	0.3	Centre	2200	820	1380	168.037	84.0185	62.797	0.62	0.031	9.025
1122	Verbascum phlomoides	(Dainese et al. 2017)	(Dainese et al. 2017)	Mt. Baldo, north-east Italy	Italy	1334	1989	2009	20	P	0.3	Centre	2200	820	1380	36.769	18.3845	62.797	0.62	0.031	9.025
1123	Aegopodium podagraria	(Dainese et al. 2017)	(Dainese et al. 2017)	Mt. Baldo, north-east Italy	Italy	1334	1989	2009	20	P	0.3	Centre	2200	830	1370	12.1094	6.05468	62.733	0.613	0.022	8.969
1124	Anemone trifolia	(Dainese et al. 2017)	(Dainese et al. 2017)	Mt. Baldo, north-east Italy	Italy	1334	1989	2009	20	P	0.3	Centre	2200	830	1370	50.4536	25.2268	62.733	0.613	0.022	8.969
1125	Cardaminopsis halleri	(Dainese et al. 2017)	(Dainese et al. 2017)	Mt. Baldo, north-east Italy	Italy	1334	1989	2009	20	P	0.3	Centre	2200	830	1370	343.984	171.992	62.733	0.613	0.022	8.969
1126	Cephalanthera damasonium	(Dainese et al. 2017)	(Dainese et al. 2017)	Mt. Baldo, north-east Italy	Italy	1334	1989	2009	20	P	0.3	Centre	2200	830	1370	9.52225	4.76113	62.733	0.613	0.022	8.969
1127	Echium vulgare	(Dainese et al. 2017)	(Dainese et al. 2017)	Mt. Baldo, north-east Italy	Italy	1334	1989	2009	20	P	0.3	Centre	2200	830	1370	0.570282	0.285141	62.733	0.613	0.022	8.969
1128	Epilobium hirsutum	(Dainese et al. 2017)	(Dainese et al. 2017)	Mt. Baldo, north-east Italy	Italy	1334	1989	2009	20	P	0.3	Centre	2200	830	1370	31.0818	15.5409	62.733	0.613	0.022	8.969
1129	Hypericum montanum	(Dainese et al. 2017)	(Dainese et al. 2017)	Mt. Baldo, north-east Italy	Italy	1334	1989	2009	20	P	0.3	Centre	2200	830	1370	120.995	60.4974	62.733	0.613	0.022	8.969
1130	Juncus inflexus	(Dainese et al. 2017)	(Dainese et al. 2017)	Mt. Baldo, north-east Italy	Italy	1334	1989	2009	20	P	0.3	Centre	2200	830	1370	121.859	60.9297	62.733	0.613	0.022	8.969
1131	Leucojum vernum	(Dainese et al. 2017)	(Dainese et al. 2017)	Mt. Baldo, north-east Italy	Italy	1334	1989	2009	20	P	0.3	Centre	2200	830	1370	49.8945	24.9473	62.733	0.613	0.022	8.969
1132	Orchis militaris	(Dainese et al. 2017)	(Dainese et al. 2017)	Mt. Baldo, north-east Italy	Italy	1334	1989	2009	20	P	0.3	Centre	2200	830	1370	116.518	58.2591	62.733	0.613	0.022	8.969
1133	Ostrya carpinifolia	(Dainese et al. 2017)	(Dainese et al. 2017)	Mt. Baldo, north-east Italy	Italy	1334	1989	2009	20	P	0.3	Centre	2200	830	1370	23.412	11.706	62.733	0.613	0.022	8.969
1134	Poa bulbosa	(Dainese et al. 2017)	(Dainese et al. 2017)	Mt. Baldo, north-east Italy	Italy	1334	1989	2009	20	P	0.3	Centre	2200	830	1370	22.1034	11.0517	62.733	0.613	0.022	8.969
1135	Ranunculus bulbosus	(Dainese et al. 2017)	(Dainese et al. 2017)	Mt. Baldo, north-east Italy	Italy	1334	1989	2009	20	P	0.3	Centre	2200	830	1370	15.8429	7.92147	62.733	0.613	0.022	8.969
1136	Sedum album	(Dainese et al. 2017)	(Dainese et al. 2017)	Mt. Baldo, north-east Italy	Italy	1334	1989	2009	20	P	0.3	Centre	2200	830	1370	20.5243	10.2621	62.733	0.613	0.022	8.969
1137	Selinum carvifolia	(Dainese et al. 2017)	(Dainese et al. 2017)	Mt. Baldo, north-east Italy	Italy	1334	1989	2009	20	P	0.3	Centre	2200	830	1370	141.128	70.5638	62.733	0.613	0.022	8.969
1138	Typha latifolia	(Dainese et al. 2017)	(Dainese et al. 2017)	Mt. Baldo, north-east Italy	Italy	1334	1989	2009	20	P	0.3	Centre	2200	830	1370	83.2278	41.6139	62.733	0.613	0.022	8.969
1139	Angelica sylvestris	(Dainese et al. 2017)	(Dainese et al. 2017)	Mt. Baldo, north-east Italy	Italy	1334	1989	2009	20	P	0.3	Centre	2200	840	1360	62.2669	31.1335	62.186	0.611	0.015	8.912
1140	Astragalus glycyphyllos	(Dainese et al. 2017)	(Dainese et al. 2017)	Mt. Baldo, north-east Italy	Italy	1334	1989	2009	20	P	0.3	Centre	2200	840	1360	33.7788	16.8894	62.186	0.611	0.015	8.912
1141	Bromus sterilis	(Dainese et al. 2017)	(Dainese et al. 2017)	Mt. Baldo, north-east Italy	Italy	1334	1989	2009	20	P	0.3	Centre	2200	840	1360	18.9633	9.48166	62.186	0.611	0.015	8.912
1142	Carex digitata	(Dainese et al. 2017)	(Dainese et al. 2017)	Mt. Baldo, north-east Italy	Italy	1334	1989	2009	20	P	0.3	Centre	2200	840	1360	17.4493	8.72463	62.186	0.611	0.015	8.912
1143	Carex flava	(Dainese et al. 2017)	(Dainese et al. 2017)	Mt. Baldo, north-east Italy	Italy	1334	1989	2009	20	P	0.3	Centre	2200	840	1360	136.028	68.0141	62.186	0.611	0.015	8.912
1144	Galium palustre	(Dainese et al. 2017)	(Dainese et al. 2017)	Mt. Baldo, north-east Italy	Italy	1334	1989	2009	20	P	0.3	Centre	2200	840	1360	199.037	99.5184	62.186	0.611	0.015	8.912
1145	Genista germanica	(Dainese et al. 2017)	(Dainese et al. 2017)	Mt. Baldo, north-east Italy	Italy	1334	1989	2009	20	P	0.3	Centre	2200	840	1360	32.1275	16.0637	62.186	0.611	0.015	8.912
1146	Goodyera repens	(Dainese et al. 2017)	(Dainese et al. 2017)	Mt. Baldo, north-east Italy	Italy	1334	1989	2009	20	P	0.3	Centre	2200	840	1360	31.871	15.9355	62.186	0.611	0.015	8.912
1147	Leontodon tenuiflorus	(Dainese et al. 2017)	(Dainese et al. 2017)	Mt. Baldo, north-east Italy	Italy	1334	1989	2009	20	P	0.3	Centre	2200	840	1360	4.20385	2.10192	62.186	0.611	0.015	8.912
1148	Leucanthemum vulgare	(Dainese et al. 2017)	(Dainese et al. 2017)	Mt. Baldo, north-east Italy	Italy	1334	1989	2009	20	P	0.3	Centre	2200	840	1360	-11.0817	-5.54083	62.186	0.611	0.015	8.912
1149	Molinia coerulea agg.	(Dainese et al. 2017)	(Dainese et al. 2017)	Mt. Baldo, north-east Italy	Italy	1334	1989	2009	20	P	0.3	Centre	2200	840	1360	63.7509	31.8754	62.186	0.611	0.015	8.912
1150	Peucedanum oreoselinum	(Dainese et al. 2017)	(Dainese et al. 2017)	Mt. Baldo, north-east Italy	Italy	1334	1989	2009	20	P	0.3	Centre	2200	840	1360	17.7834	8.89168	62.186	0.611	0.015	8.912
1151	Plantago lanceolata	(Dainese et al. 2017)	(Dainese et al. 2017)	Mt. Baldo, north-east Italy	Italy	1334	1989	2009	20	P	0.3	Centre	2200	840	1360	15.1748	7.58741	62.186	0.611	0.015	8.912
1152	Poa annua	(Dainese et al. 2017)	(Dainese et al. 2017)	Mt. Baldo, north-east Italy	Italy	1334	1989	2009	20	P	0.3	Centre	2200	840	1360	15.0839	7.54193	62.186	0.611	0.015	8.912
1153	Rhamnus catharticus	(Dainese et al. 2017)	(Dainese et al. 2017)	Mt. Baldo, north-east Italy	Italy	1334	1989	2009	20	P	0.3	Centre	2200	840	1360	113.736	56.8681	62.186	0.611	0.015	8.912
1154	Scabiosa gramuntia	(Dainese et al. 2017)	(Dainese et al. 2017)	Mt. Baldo, north-east Italy	Italy	1334	1989	2009	20	P	0.3	Centre	2200	840	1360	14.2987	7.14937	62.186	0.611	0.015	8.912
1155	Scrophularia nodosa	(Dainese et al. 2017)	(Dainese et al. 2017)	Mt. Baldo, north-east Italy	Italy	1334	1989	2009	20	P	0.3	Centre	2200	840	1360	63.3534	31.6767	62.186	0.611	0.015	8.912
1156	Sonchus oleraceus	(Dainese et al. 2017)	(Dainese et al. 2017)	Mt. Baldo, north-east Italy	Italy	1334	1989	2009	20	P	0.3	Centre	2200	840	1360	17.0478	8.5239	62.186	0.611	0.015	8.912
1157	Carex flacca subsp. flacca	(Dainese et al. 2017)	(Dainese et al. 2017)	Mt. Baldo, north-east Italy	Italy	1334	1989	2009	20	P	0.3	Centre	2200	850	1350	44.3256	22.1628	61.982	0.573	0.015	8.855
1158	Carex hirta	(Dainese et al. 2017)	(Dainese et al. 2017)	Mt. Baldo, north-east Italy	Italy	1334	1989	2009	20	P	0.3	Centre	2200	850	1350	45.143	22.5715	61.982	0.573	0.015	8.855
1159	Hierochlo australis	(Dainese et al. 2017)	(Dainese et al. 2017)	Mt. Baldo, north-east Italy	Italy	1334	1989	2009	20	P	0.3	Centre	2200	850	1350	50.332	25.166	61.982	0.573	0.015	8.855
1160	Iris pallida subsp. cengialti	(Dainese et al. 2017)	(Dainese et al. 2017)	Mt. Baldo, north-east Italy	Italy	1334	1989	2009	20	P	0.3	Centre	2200	850	1350	321.462	160.731	61.982	0.573	0.015	8.855
1161	Juncus articulatus	(Dainese et al. 2017)	(Dainese et al. 2017)	Mt. Baldo, north-east Italy	Italy	1334	1989	2009	20	P	0.3	Centre	2200	850	1350	30.8573	15.4287	61.982	0.573	0.015	8.855
1162	Poa trivialis agg.	(Dainese et al. 2017)	(Dainese et al. 2017)	Mt. Baldo, north-east Italy	Italy	1334	1989	2009	20	P	0.3	Centre	2200	850	1350	5.9774	2.9887	61.982	0.573	0.015	8.855
1163	Potentilla alba	(Dainese et al. 2017)	(Dainese et al. 2017)	Mt. Baldo, north-east Italy	Italy	1334	1989	2009	20	P	0.3	Centre	2200	850	1350	76.1228	38.0614	61.982	0.573	0.015	8.855
1164	Potentilla verna agg.	(Dainese et al. 2017)	(Dainese et al. 2017)	Mt. Baldo, north-east Italy	Italy	1334	1989	2009	20	P	0.3	Centre	2200	850	1350	14.0666	7.03332	61.982	0.573	0.015	8.855
1165	Thlaspi perfoliatum	(Dainese et al. 2017)	(Dainese et al. 2017)	Mt. Baldo, north-east Italy	Italy	1334	1989	2009	20	P	0.3	Centre	2200	850	1350	21.7874	10.8937	61.982	0.573	0.015	8.855
1166	Verbascum phoeniceum	(Dainese et al. 2017)	(Dainese et al. 2017)	Mt. Baldo, north-east Italy	Italy	1334	1989	2009	20	P	0.3	Centre	2200	850	1350	-101.818	-50.9088	61.982	0.573	0.015	8.855
1167	Alyssum alyssoides	(Dainese et al. 2017)	(Dainese et al. 2017)	Mt. Baldo, north-east Italy	Italy	1334	1989	2009	20	P	0.3	Centre	2200	860	1340	175.694	87.8469	61.927	0.582	0.015	8.798
1168	Arctium minus	(Dainese et al. 2017)	(Dainese et al. 2017)	Mt. Baldo, north-east Italy	Italy	1334	1989	2009	20	P	0.3	Centre	2200	860	1340	25.9228	12.9614	61.927	0.582	0.015	8.798
1169	Cirsium palustre	(Dainese et al. 2017)	(Dainese et al. 2017)	Mt. Baldo, north-east Italy	Italy	1334	1989	2009	20	P	0.3	Centre	2200	860	1340	263.845	131.923	61.927	0.582	0.015	8.798
1170	Colchicum autumnale	(Dainese et al. 2017)	(Dainese et al. 2017)	Mt. Baldo, north-east Italy	Italy	1334	1989	2009	20	P	0.3	Centre	2200	860	1340	-14.0226	-7.0113	61.927	0.582	0.015	8.798
1171	Conium maculatum	(Dainese et al. 2017)	(Dainese et al. 2017)	Mt. Baldo, north-east Italy	Italy	1334	1989	2009	20	P	0.3	Centre	2200	860	1340	-79.0433	-39.5216	61.927	0.582	0.015	8.798
1172	Dryopteris affinis	(Dainese et al. 2017)	(Dainese et al. 2017)	Mt. Baldo, north-east Italy	Italy	1334	1989	2009	20	P	0.3	Centre	2200	860	1340	197.26	98.63	61.927	0.582	0.015	8.798
1173	Epipactis helleborine	(Dainese et al. 2017)	(Dainese et al. 2017)	Mt. Baldo, north-east Italy	Italy	1334	1989	2009	20	P	0.3	Centre	2200	860	1340	11.4203	5.71013	61.927	0.582	0.015	8.798
1174	Euphrasia tricuspidata	(Dainese et al. 2017)	(Dainese et al. 2017)	Mt. Baldo, north-east Italy	Italy	1334	1989	2009	20	P	0.3	Centre	2200	860	1340	106.268	53.1341	61.927	0.582	0.015	8.798
1175	Hieracium porrifolium	(Dainese et al. 2017)	(Dainese et al. 2017)	Mt. Baldo, north-east Italy	Italy	1334	1989	2009	20	P	0.3	Centre	2200	860	1340	86.2887	43.1444	61.927	0.582	0.015	8.798
1176	Hypericum perforatum	(Dainese et al. 2017)	(Dainese et al. 2017)	Mt. Baldo, north-east Italy	Italy	1334	1989	2009	20	P	0.3	Centre	2200	860	1340	12.095	6.04749	61.927	0.582	0.015	8.798
1177	Lamium album	(Dainese et al. 2017)	(Dainese et al. 2017)	Mt. Baldo, north-east Italy	Italy	1334	1989	2009	20	P	0.3	Centre	2200	860	1340	95.5545	47.7772	61.927	0.582	0.015	8.798
1178	Linaria vulgaris	(Dainese et al. 2017)	(Dainese et al. 2017)	Mt. Baldo, north-east Italy	Italy	1334	1989	2009	20	P	0.3	Centre	2200	860	1340	34.3173	17.1586	61.927	0.582	0.015	8.798
1179	Moehringia bavarica	(Dainese et al. 2017)	(Dainese et al. 2017)	Mt. Baldo, north-east Italy	Italy	1334	1989	2009	20	P	0.3	Centre	2200	860	1340	-68.1918	-34.0959	61.927	0.582	0.015	8.798
1180	Neottia nidus-avis	(Dainese et al. 2017)	(Dainese et al. 2017)	Mt. Baldo, north-east Italy	Italy	1334	1989	2009	20	P	0.3	Centre	2200	860	1340	-7.69607	-3.84804	61.927	0.582	0.015	8.798
1181	Salix eleagnos	(Dainese et al. 2017)	(Dainese et al. 2017)	Mt. Baldo, north-east Italy	Italy	1334	1989	2009	20	P	0.3	Centre	2200	860	1340	-21.5252	-10.7626	61.927	0.582	0.015	8.798
1182	Sedum dasyphyllum	(Dainese et al. 2017)	(Dainese et al. 2017)	Mt. Baldo, north-east Italy	Italy	1334	1989	2009	20	P	0.3	Centre	2200	860	1340	36.0351	18.0176	61.927	0.582	0.015	8.798
1183	Trifolium hybridum	(Dainese et al. 2017)	(Dainese et al. 2017)	Mt. Baldo, north-east Italy	Italy	1334	1989	2009	20	P	0.3	Centre	2200	860	1340	122.556	61.2779	61.927	0.582	0.015	8.798
1184	Acer pseudoplatanus	(Dainese et al. 2017)	(Dainese et al. 2017)	Mt. Baldo, north-east Italy	Italy	1334	1989	2009	20	P	0.3	Centre	2200	870	1330	122.085	61.0423	61.787	0.513	0.015	8.741
1185	Alopecurus myosuroides	(Dainese et al. 2017)	(Dainese et al. 2017)	Mt. Baldo, north-east Italy	Italy	1334	1989	2009	20	P	0.3	Centre	2200	870	1330	287.867	143.933	61.787	0.513	0.015	8.741
1186	Aruncus dioicus	(Dainese et al. 2017)	(Dainese et al. 2017)	Mt. Baldo, north-east Italy	Italy	1334	1989	2009	20	P	0.3	Centre	2200	870	1330	141.611	70.8054	61.787	0.513	0.015	8.741
1187	Bromus benekenii	(Dainese et al. 2017)	(Dainese et al. 2017)	Mt. Baldo, north-east Italy	Italy	1334	1989	2009	20	P	0.3	Centre	2200	870	1330	55.8925	27.9463	61.787	0.513	0.015	8.741
1188	Carex sylvatica	(Dainese et al. 2017)	(Dainese et al. 2017)	Mt. Baldo, north-east Italy	Italy	1334	1989	2009	20	P	0.3	Centre	2200	870	1330	113.228	56.6139	61.787	0.513	0.015	8.741
1189	Galeopsis pubescens	(Dainese et al. 2017)	(Dainese et al. 2017)	Mt. Baldo, north-east Italy	Italy	1334	1989	2009	20	P	0.3	Centre	2200	870	1330	-378.106	-189.053	61.787	0.513	0.015	8.741
1190	Glyceria plicata	(Dainese et al. 2017)	(Dainese et al. 2017)	Mt. Baldo, north-east Italy	Italy	1334	1989	2009	20	P	0.3	Centre	2200	870	1330	68.367	34.1835	61.787	0.513	0.015	8.741
1191	Hieracium piloselloides	(Dainese et al. 2017)	(Dainese et al. 2017)	Mt. Baldo, north-east Italy	Italy	1334	1989	2009	20	P	0.3	Centre	2200	870	1330	106.064	53.0318	61.787	0.513	0.015	8.741
1192	Inula hirta	(Dainese et al. 2017)	(Dainese et al. 2017)	Mt. Baldo, north-east Italy	Italy	1334	1989	2009	20	P	0.3	Centre	2200	870	1330	61.9774	30.9887	61.787	0.513	0.015	8.741
1193	Medicago lupulina	(Dainese et al. 2017)	(Dainese et al. 2017)	Mt. Baldo, north-east Italy	Italy	1334	1989	2009	20	P	0.3	Centre	2200	870	1330	10.2664	5.13319	61.787	0.513	0.015	8.741
1194	Polygala comosa	(Dainese et al. 2017)	(Dainese et al. 2017)	Mt. Baldo, north-east Italy	Italy	1334	1989	2009	20	P	0.3	Centre	2200	870	1330	104.623	52.3116	61.787	0.513	0.015	8.741
1195	Potentilla micrantha	(Dainese et al. 2017)	(Dainese et al. 2017)	Mt. Baldo, north-east Italy	Italy	1334	1989	2009	20	P	0.3	Centre	2200	870	1330	94.0622	47.0311	61.787	0.513	0.015	8.741
1196	Thymus pulegioides	(Dainese et al. 2017)	(Dainese et al. 2017)	Mt. Baldo, north-east Italy	Italy	1334	1989	2009	20	P	0.3	Centre	2200	870	1330	30.0559	15.0279	61.787	0.513	0.015	8.741
1197	Anthriscus nitida	(Dainese et al. 2017)	(Dainese et al. 2017)	Mt. Baldo, north-east Italy	Italy	1334	1989	2009	20	P	0.3	Centre	2200	880	1320	133.462	66.731	61.748	0.48	0.012	8.684
1198	Arabis auriculata	(Dainese et al. 2017)	(Dainese et al. 2017)	Mt. Baldo, north-east Italy	Italy	1334	1989	2009	20	P	0.3	Centre	2200	880	1320	34.6525	17.3263	61.748	0.48	0.012	8.684
1199	Corydalis cava	(Dainese et al. 2017)	(Dainese et al. 2017)	Mt. Baldo, north-east Italy	Italy	1334	1989	2009	20	P	0.3	Centre	2200	880	1320	-118.585	-59.2923	61.748	0.48	0.012	8.684
1200	Festuca tenuifolia	(Dainese et al. 2017)	(Dainese et al. 2017)	Mt. Baldo, north-east Italy	Italy	1334	1989	2009	20	P	0.3	Centre	2200	880	1320	172.535	86.2676	61.748	0.48	0.012	8.684
1201	Geranium pusillum	(Dainese et al. 2017)	(Dainese et al. 2017)	Mt. Baldo, north-east Italy	Italy	1334	1989	2009	20	P	0.3	Centre	2200	880	1320	39.9353	19.9677	61.748	0.48	0.012	8.684
1202	Medicago falcata	(Dainese et al. 2017)	(Dainese et al. 2017)	Mt. Baldo, north-east Italy	Italy	1334	1989	2009	20	P	0.3	Centre	2200	880	1320	17.7949	8.89744	61.748	0.48	0.012	8.684
1203	Mentha longifolia	(Dainese et al. 2017)	(Dainese et al. 2017)	Mt. Baldo, north-east Italy	Italy	1334	1989	2009	20	P	0.3	Centre	2200	880	1320	0.757638	0.378819	61.748	0.48	0.012	8.684
1204	Ophrys insectifera	(Dainese et al. 2017)	(Dainese et al. 2017)	Mt. Baldo, north-east Italy	Italy	1334	1989	2009	20	P	0.3	Centre	2200	880	1320	-13.4559	-6.72794	61.748	0.48	0.012	8.684
1205	Populus tremula	(Dainese et al. 2017)	(Dainese et al. 2017)	Mt. Baldo, north-east Italy	Italy	1334	1989	2009	20	P	0.3	Centre	2200	880	1320	253.776	126.888	61.748	0.48	0.012	8.684
1206	Verbena officinalis	(Dainese et al. 2017)	(Dainese et al. 2017)	Mt. Baldo, north-east Italy	Italy	1334	1989	2009	20	P	0.3	Centre	2200	880	1320	22.1034	11.0517	61.748	0.48	0.012	8.684
1207	Achillea virescens	(Dainese et al. 2017)	(Dainese et al. 2017)	Mt. Baldo, north-east Italy	Italy	1334	1989	2009	20	P	0.3	Centre	2200	890	1310	88.9844	44.4922	61.827	0.484	0.003	8.627
1208	Barbarea vulgaris	(Dainese et al. 2017)	(Dainese et al. 2017)	Mt. Baldo, north-east Italy	Italy	1334	1989	2009	20	P	0.3	Centre	2200	890	1310	-126.509	-63.2545	61.827	0.484	0.003	8.627
1209	Briza media	(Dainese et al. 2017)	(Dainese et al. 2017)	Mt. Baldo, north-east Italy	Italy	1334	1989	2009	20	P	0.3	Centre	2200	890	1310	21.0478	10.5239	61.827	0.484	0.003	8.627
1210	Bromus erectus	(Dainese et al. 2017)	(Dainese et al. 2017)	Mt. Baldo, north-east Italy	Italy	1334	1989	2009	20	P	0.3	Centre	2200	890	1310	13.7767	6.88836	61.827	0.484	0.003	8.627
1211	Bromus hordeaceus	(Dainese et al. 2017)	(Dainese et al. 2017)	Mt. Baldo, north-east Italy	Italy	1334	1989	2009	20	P	0.3	Centre	2200	890	1310	-128.042	-64.0211	61.827	0.484	0.003	8.627
1212	Bromus inermis	(Dainese et al. 2017)	(Dainese et al. 2017)	Mt. Baldo, north-east Italy	Italy	1334	1989	2009	20	P	0.3	Centre	2200	890	1310	-1.25099	-0.625494	61.827	0.484	0.003	8.627
1213	Calamintha nepetoides	(Dainese et al. 2017)	(Dainese et al. 2017)	Mt. Baldo, north-east Italy	Italy	1334	1989	2009	20	P	0.3	Centre	2200	890	1310	70.3173	35.1586	61.827	0.484	0.003	8.627
1214	Carex alba	(Dainese et al. 2017)	(Dainese et al. 2017)	Mt. Baldo, north-east Italy	Italy	1334	1989	2009	20	P	0.3	Centre	2200	890	1310	21.7553	10.8777	61.827	0.484	0.003	8.627
1215	Centaurea bracteata	(Dainese et al. 2017)	(Dainese et al. 2017)	Mt. Baldo, north-east Italy	Italy	1334	1989	2009	20	P	0.3	Centre	2200	890	1310	202.651	101.325	61.827	0.484	0.003	8.627
1216	Chaenarrhinum minus	(Dainese et al. 2017)	(Dainese et al. 2017)	Mt. Baldo, north-east Italy	Italy	1334	1989	2009	20	P	0.3	Centre	2200	890	1310	61.346	30.673	61.827	0.484	0.003	8.627
1217	Chenopodium album	(Dainese et al. 2017)	(Dainese et al. 2017)	Mt. Baldo, north-east Italy	Italy	1334	1989	2009	20	P	0.3	Centre	2200	890	1310	-7.55883	-3.77942	61.827	0.484	0.003	8.627
1218	Cirsium arvense	(Dainese et al. 2017)	(Dainese et al. 2017)	Mt. Baldo, north-east Italy	Italy	1334	1989	2009	20	P	0.3	Centre	2200	890	1310	25.9228	12.9614	61.827	0.484	0.003	8.627
1219	Hordeum murinum agg.	(Dainese et al. 2017)	(Dainese et al. 2017)	Mt. Baldo, north-east Italy	Italy	1334	1989	2009	20	P	0.3	Centre	2200	890	1310	12.6134	6.30669	61.827	0.484	0.003	8.627
1220	Leontodon incanus	(Dainese et al. 2017)	(Dainese et al. 2017)	Mt. Baldo, north-east Italy	Italy	1334	1989	2009	20	P	0.3	Centre	2200	890	1310	98.7175	49.3588	61.827	0.484	0.003	8.627
1221	Lotus corniculatus	(Dainese et al. 2017)	(Dainese et al. 2017)	Mt. Baldo, north-east Italy	Italy	1334	1989	2009	20	P	0.3	Centre	2200	890	1310	-2.61427	-1.30714	61.827	0.484	0.003	8.627
1222	Luzula campestris	(Dainese et al. 2017)	(Dainese et al. 2017)	Mt. Baldo, north-east Italy	Italy	1334	1989	2009	20	P	0.3	Centre	2200	890	1310	99.1779	49.589	61.827	0.484	0.003	8.627
1223	Melittis melissophyllum	(Dainese et al. 2017)	(Dainese et al. 2017)	Mt. Baldo, north-east Italy	Italy	1334	1989	2009	20	P	0.3	Centre	2200	890	1310	93.7406	46.8703	61.827	0.484	0.003	8.627
1224	Polygonum aviculare agg.	(Dainese et al. 2017)	(Dainese et al. 2017)	Mt. Baldo, north-east Italy	Italy	1334	1989	2009	20	P	0.3	Centre	2200	890	1310	21.6805	10.8403	61.827	0.484	0.003	8.627
1225	Prunus avium	(Dainese et al. 2017)	(Dainese et al. 2017)	Mt. Baldo, north-east Italy	Italy	1334	1989	2009	20	P	0.3	Centre	2200	890	1310	43.4273	21.7137	61.827	0.484	0.003	8.627
1226	Rorippa palustris	(Dainese et al. 2017)	(Dainese et al. 2017)	Mt. Baldo, north-east Italy	Italy	1334	1989	2009	20	P	0.3	Centre	2200	890	1310	219.707	109.853	61.827	0.484	0.003	8.627
1227	Stellaria nemorum subsp. glochidisperma	(Dainese et al. 2017)	(Dainese et al. 2017)	Mt. Baldo, north-east Italy	Italy	1334	1989	2009	20	P	0.3	Centre	2200	890	1310	59.5141	29.7571	61.827	0.484	0.003	8.627
1228	Tanacetum corymbosum agg.	(Dainese et al. 2017)	(Dainese et al. 2017)	Mt. Baldo, north-east Italy	Italy	1334	1989	2009	20	P	0.3	Centre	2200	890	1310	197.706	98.8531	61.827	0.484	0.003	8.627
1229	Veronica beccabunga	(Dainese et al. 2017)	(Dainese et al. 2017)	Mt. Baldo, north-east Italy	Italy	1334	1989	2009	20	P	0.3	Centre	2200	890	1310	14.8392	7.41959	61.827	0.484	0.003	8.627
1230	Viola hirta	(Dainese et al. 2017)	(Dainese et al. 2017)	Mt. Baldo, north-east Italy	Italy	1334	1989	2009	20	P	0.3	Centre	2200	890	1310	34.3173	17.1586	61.827	0.484	0.003	8.627
1231	Agrostis stolonifera	(Dainese et al. 2017)	(Dainese et al. 2017)	Mt. Baldo, north-east Italy	Italy	1334	1989	2009	20	P	0.3	Centre	2200	900	1300	25.9774	12.9887	62.017	0.51	0	8.57
1232	Campanula glomerata	(Dainese et al. 2017)	(Dainese et al. 2017)	Mt. Baldo, north-east Italy	Italy	1334	1989	2009	20	P	0.3	Centre	2200	900	1300	114.623	57.3116	62.017	0.51	0	8.57
1233	Circaea Xintermedia	(Dainese et al. 2017)	(Dainese et al. 2017)	Mt. Baldo, north-east Italy	Italy	1334	1989	2009	20	P	0.3	Centre	2200	900	1300	52.6186	26.3093	62.017	0.51	0	8.57
1234	Clinopodium vulgare	(Dainese et al. 2017)	(Dainese et al. 2017)	Mt. Baldo, north-east Italy	Italy	1334	1989	2009	20	P	0.3	Centre	2200	900	1300	3.48817	1.74408	62.017	0.51	0	8.57
1235	Cuscuta europaea	(Dainese et al. 2017)	(Dainese et al. 2017)	Mt. Baldo, north-east Italy	Italy	1334	1989	2009	20	P	0.3	Centre	2200	900	1300	-251.265	-125.633	62.017	0.51	0	8.57
1236	Galium mollugo agg.	(Dainese et al. 2017)	(Dainese et al. 2017)	Mt. Baldo, north-east Italy	Italy	1334	1989	2009	20	P	0.3	Centre	2200	900	1300	14.4049	7.20243	62.017	0.51	0	8.57
1237	Geranium robertianum	(Dainese et al. 2017)	(Dainese et al. 2017)	Mt. Baldo, north-east Italy	Italy	1334	1989	2009	20	P	0.3	Centre	2200	900	1300	11.9405	5.97024	62.017	0.51	0	8.57
1238	Hymenolobus pauciflorus	(Dainese et al. 2017)	(Dainese et al. 2017)	Mt. Baldo, north-east Italy	Italy	1334	1989	2009	20	P	0.3	Centre	2200	900	1300	97.4738	48.7369	62.017	0.51	0	8.57
1239	Moehringia trinervia	(Dainese et al. 2017)	(Dainese et al. 2017)	Mt. Baldo, north-east Italy	Italy	1334	1989	2009	20	P	0.3	Centre	2200	900	1300	340.839	170.42	62.017	0.51	0	8.57
1240	Muscari botryoides	(Dainese et al. 2017)	(Dainese et al. 2017)	Mt. Baldo, north-east Italy	Italy	1334	1989	2009	20	P	0.3	Centre	2200	900	1300	110.207	55.1035	62.017	0.51	0	8.57
1241	Salix caprea	(Dainese et al. 2017)	(Dainese et al. 2017)	Mt. Baldo, north-east Italy	Italy	1334	1989	2009	20	P	0.3	Centre	2200	900	1300	138.833	69.4163	62.017	0.51	0	8.57
1242	Ajuga genevensis	(Dainese et al. 2017)	(Dainese et al. 2017)	Mt. Baldo, north-east Italy	Italy	1334	1989	2009	20	P	0.3	Centre	2200	910	1290	55.9774	27.9887	62.307	0.542	0.006	8.513
1243	Arabis nova	(Dainese et al. 2017)	(Dainese et al. 2017)	Mt. Baldo, north-east Italy	Italy	1334	1989	2009	20	P	0.3	Centre	2200	910	1290	90.751	45.3755	62.307	0.542	0.006	8.513
1244	Buphthalmum salicifolium	(Dainese et al. 2017)	(Dainese et al. 2017)	Mt. Baldo, north-east Italy	Italy	1334	1989	2009	20	P	0.3	Centre	2200	910	1290	39.6402	19.8201	62.307	0.542	0.006	8.513
1245	Origanum vulgare	(Dainese et al. 2017)	(Dainese et al. 2017)	Mt. Baldo, north-east Italy	Italy	1334	1989	2009	20	P	0.3	Centre	2200	910	1290	306.596	153.298	62.307	0.542	0.006	8.513
1246	Thesium bavarum	(Dainese et al. 2017)	(Dainese et al. 2017)	Mt. Baldo, north-east Italy	Italy	1334	1989	2009	20	P	0.3	Centre	2200	910	1290	29.5996	14.7998	62.307	0.542	0.006	8.513
1247	Viola riviniana	(Dainese et al. 2017)	(Dainese et al. 2017)	Mt. Baldo, north-east Italy	Italy	1334	1989	2009	20	P	0.3	Centre	2200	910	1290	80.491	40.2455	62.307	0.542	0.006	8.513
1248	Arabis glabra	(Dainese et al. 2017)	(Dainese et al. 2017)	Mt. Baldo, north-east Italy	Italy	1334	1989	2009	20	P	0.3	Centre	2200	920	1280	248.639	124.319	62.402	0.556	0.006	8.456
1249	Chenopodium glaucum	(Dainese et al. 2017)	(Dainese et al. 2017)	Mt. Baldo, north-east Italy	Italy	1334	1989	2009	20	P	0.3	Centre	2200	920	1280	322.371	161.186	62.402	0.556	0.006	8.456
1250	Descurainia sophia	(Dainese et al. 2017)	(Dainese et al. 2017)	Mt. Baldo, north-east Italy	Italy	1334	1989	2009	20	P	0.3	Centre	2200	920	1280	58.1779	29.089	62.402	0.556	0.006	8.456
1251	Euphorbia amygdaloides	(Dainese et al. 2017)	(Dainese et al. 2017)	Mt. Baldo, north-east Italy	Italy	1334	1989	2009	20	P	0.3	Centre	2200	920	1280	184.353	92.1767	62.402	0.556	0.006	8.456
1252	Hieracium dollineri	(Dainese et al. 2017)	(Dainese et al. 2017)	Mt. Baldo, north-east Italy	Italy	1334	1989	2009	20	P	0.3	Centre	2200	920	1280	-609.993	-304.997	62.402	0.556	0.006	8.456
1253	Iris graminea	(Dainese et al. 2017)	(Dainese et al. 2017)	Mt. Baldo, north-east Italy	Italy	1334	1989	2009	20	P	0.3	Centre	2200	920	1280	169.895	84.9473	62.402	0.556	0.006	8.456
1254	Onobrychis viciifolia	(Dainese et al. 2017)	(Dainese et al. 2017)	Mt. Baldo, north-east Italy	Italy	1334	1989	2009	20	P	0.3	Centre	2200	920	1280	-146.789	-73.3944	62.402	0.556	0.006	8.456
1255	Phleum pratense	(Dainese et al. 2017)	(Dainese et al. 2017)	Mt. Baldo, north-east Italy	Italy	1334	1989	2009	20	P	0.3	Centre	2200	920	1280	-63.4887	-31.7444	62.402	0.556	0.006	8.456
1256	Trifolium montanum	(Dainese et al. 2017)	(Dainese et al. 2017)	Mt. Baldo, north-east Italy	Italy	1334	1989	2009	20	P	0.3	Centre	2200	920	1280	54.6026	27.3013	62.402	0.556	0.006	8.456
1257	Tripleurospermum inodorum	(Dainese et al. 2017)	(Dainese et al. 2017)	Mt. Baldo, north-east Italy	Italy	1334	1989	2009	20	P	0.3	Centre	2200	920	1280	208.564	104.282	62.402	0.556	0.006	8.456
1258	Arum maculatum	(Dainese et al. 2017)	(Dainese et al. 2017)	Mt. Baldo, north-east Italy	Italy	1334	1989	2009	20	P	0.3	Centre	2200	930	1270	127.026	63.5129	62.583	0.582	0.006	8.4
1259	Betonica officinalis	(Dainese et al. 2017)	(Dainese et al. 2017)	Mt. Baldo, north-east Italy	Italy	1334	1989	2009	20	P	0.3	Centre	2200	930	1270	166.828	83.4141	62.583	0.582	0.006	8.4
1260	Betula pendula	(Dainese et al. 2017)	(Dainese et al. 2017)	Mt. Baldo, north-east Italy	Italy	1334	1989	2009	20	P	0.3	Centre	2200	930	1270	-12.8718	-6.43589	62.583	0.582	0.006	8.4
1261	Campanula rotundifolia	(Dainese et al. 2017)	(Dainese et al. 2017)	Mt. Baldo, north-east Italy	Italy	1334	1989	2009	20	P	0.3	Centre	2200	930	1270	-103.488	-51.7441	62.583	0.582	0.006	8.4
1262	Capsella bursa-pastoris	(Dainese et al. 2017)	(Dainese et al. 2017)	Mt. Baldo, north-east Italy	Italy	1334	1989	2009	20	P	0.3	Centre	2200	930	1270	7.00058	3.50029	62.583	0.582	0.006	8.4
1263	Chaerophyllum aureum	(Dainese et al. 2017)	(Dainese et al. 2017)	Mt. Baldo, north-east Italy	Italy	1334	1989	2009	20	P	0.3	Centre	2200	930	1270	37.1152	18.5576	62.583	0.582	0.006	8.4
1264	Cruciata laevipes	(Dainese et al. 2017)	(Dainese et al. 2017)	Mt. Baldo, north-east Italy	Italy	1334	1989	2009	20	P	0.3	Centre	2200	930	1270	64.4357	32.2178	62.583	0.582	0.006	8.4
1265	Cuscuta epithymum	(Dainese et al. 2017)	(Dainese et al. 2017)	Mt. Baldo, north-east Italy	Italy	1334	1989	2009	20	P	0.3	Centre	2200	930	1270	550.755	275.378	62.583	0.582	0.006	8.4
1266	Dentaria bulbifera	(Dainese et al. 2017)	(Dainese et al. 2017)	Mt. Baldo, north-east Italy	Italy	1334	1989	2009	20	P	0.3	Centre	2200	930	1270	88.3138	44.1569	62.583	0.582	0.006	8.4
1267	Epipactis microphylla	(Dainese et al. 2017)	(Dainese et al. 2017)	Mt. Baldo, north-east Italy	Italy	1334	1989	2009	20	P	0.3	Centre	2200	930	1270	308.439	154.22	62.583	0.582	0.006	8.4
1268	Fagus sylvatica	(Dainese et al. 2017)	(Dainese et al. 2017)	Mt. Baldo, north-east Italy	Italy	1334	1989	2009	20	P	0.3	Centre	2200	930	1270	129.058	64.5289	62.583	0.582	0.006	8.4
1269	Fragaria vesca	(Dainese et al. 2017)	(Dainese et al. 2017)	Mt. Baldo, north-east Italy	Italy	1334	1989	2009	20	P	0.3	Centre	2200	930	1270	62.9526	31.4763	62.583	0.582	0.006	8.4
1270	Galium lucidum	(Dainese et al. 2017)	(Dainese et al. 2017)	Mt. Baldo, north-east Italy	Italy	1334	1989	2009	20	P	0.3	Centre	2200	930	1270	42.8356	21.4178	62.583	0.582	0.006	8.4
1271	Lamiastrum flavidum	(Dainese et al. 2017)	(Dainese et al. 2017)	Mt. Baldo, north-east Italy	Italy	1334	1989	2009	20	P	0.3	Centre	2200	930	1270	114.07	57.0352	62.583	0.582	0.006	8.4
1272	Peucedanum austriacum	(Dainese et al. 2017)	(Dainese et al. 2017)	Mt. Baldo, north-east Italy	Italy	1334	1989	2009	20	P	0.3	Centre	2200	930	1270	148.86	74.4301	62.583	0.582	0.006	8.4
1273	Polypodium vulgare	(Dainese et al. 2017)	(Dainese et al. 2017)	Mt. Baldo, north-east Italy	Italy	1334	1989	2009	20	P	0.3	Centre	2200	930	1270	24.9665	12.4832	62.583	0.582	0.006	8.4
1274	Pulsatilla montana	(Dainese et al. 2017)	(Dainese et al. 2017)	Mt. Baldo, north-east Italy	Italy	1334	1989	2009	20	P	0.3	Centre	2200	930	1270	131.278	65.6392	62.583	0.582	0.006	8.4
1275	Sedum rupestre agg.	(Dainese et al. 2017)	(Dainese et al. 2017)	Mt. Baldo, north-east Italy	Italy	1334	1989	2009	20	P	0.3	Centre	2200	930	1270	11.7436	5.87182	62.583	0.582	0.006	8.4
1276	Verbascum lychnitis	(Dainese et al. 2017)	(Dainese et al. 2017)	Mt. Baldo, north-east Italy	Italy	1334	1989	2009	20	P	0.3	Centre	2200	930	1270	29.2801	14.64	62.583	0.582	0.006	8.4
1277	Vincetoxicum hirundinaria	(Dainese et al. 2017)	(Dainese et al. 2017)	Mt. Baldo, north-east Italy	Italy	1334	1989	2009	20	P	0.3	Centre	2200	930	1270	65.0442	32.5221	62.583	0.582	0.006	8.4
1278	Aquilegia atrata	(Dainese et al. 2017)	(Dainese et al. 2017)	Mt. Baldo, north-east Italy	Italy	1334	1989	2009	20	P	0.3	Centre	2200	940	1260	37.4289	18.7144	62.821	0.586	0.006	8.343
1279	Arenaria serpyllifolia	(Dainese et al. 2017)	(Dainese et al. 2017)	Mt. Baldo, north-east Italy	Italy	1334	1989	2009	20	P	0.3	Centre	2200	940	1260	-18.9374	-9.46868	62.821	0.586	0.006	8.343
1280	Asplenium trichomanes	(Dainese et al. 2017)	(Dainese et al. 2017)	Mt. Baldo, north-east Italy	Italy	1334	1989	2009	20	P	0.3	Centre	2200	940	1260	40.2755	20.1378	62.821	0.586	0.006	8.343
1281	Euphorbia carniolica	(Dainese et al. 2017)	(Dainese et al. 2017)	Mt. Baldo, north-east Italy	Italy	1334	1989	2009	20	P	0.3	Centre	2200	940	1260	92.9147	46.4574	62.821	0.586	0.006	8.343
1282	Gagea lutea	(Dainese et al. 2017)	(Dainese et al. 2017)	Mt. Baldo, north-east Italy	Italy	1334	1989	2009	20	P	0.3	Centre	2200	940	1260	84.177	42.0885	62.821	0.586	0.006	8.343
1283	Juniperus communis subsp. communis	(Dainese et al. 2017)	(Dainese et al. 2017)	Mt. Baldo, north-east Italy	Italy	1334	1989	2009	20	P	0.3	Centre	2200	940	1260	98.4638	49.2319	62.821	0.586	0.006	8.343
1284	Peucedanum carvifolia	(Dainese et al. 2017)	(Dainese et al. 2017)	Mt. Baldo, north-east Italy	Italy	1334	1989	2009	20	P	0.3	Centre	2200	940	1260	169.401	84.7003	62.821	0.586	0.006	8.343
1285	Phyteuma scheuchzeri	(Dainese et al. 2017)	(Dainese et al. 2017)	Mt. Baldo, north-east Italy	Italy	1334	1989	2009	20	P	0.3	Centre	2200	940	1260	1.50815	0.754073	62.821	0.586	0.006	8.343
1286	Polystichum aculeatum	(Dainese et al. 2017)	(Dainese et al. 2017)	Mt. Baldo, north-east Italy	Italy	1334	1989	2009	20	P	0.3	Centre	2200	940	1260	-36.5132	-18.2566	62.821	0.586	0.006	8.343
1287	Pulmonaria officinalis	(Dainese et al. 2017)	(Dainese et al. 2017)	Mt. Baldo, north-east Italy	Italy	1334	1989	2009	20	P	0.3	Centre	2200	940	1260	63.0801	31.5401	62.821	0.586	0.006	8.343
1288	Scabiosa graminifolia	(Dainese et al. 2017)	(Dainese et al. 2017)	Mt. Baldo, north-east Italy	Italy	1334	1989	2009	20	P	0.3	Centre	2200	940	1260	60.491	30.2455	62.821	0.586	0.006	8.343
1289	Sedum acre	(Dainese et al. 2017)	(Dainese et al. 2017)	Mt. Baldo, north-east Italy	Italy	1334	1989	2009	20	P	0.3	Centre	2200	940	1260	34.3173	17.1586	62.821	0.586	0.006	8.343
1290	Sedum hispanicum	(Dainese et al. 2017)	(Dainese et al. 2017)	Mt. Baldo, north-east Italy	Italy	1334	1989	2009	20	P	0.3	Centre	2200	940	1260	199.037	99.5184	62.821	0.586	0.006	8.343
1291	Sempervivum tectorum	(Dainese et al. 2017)	(Dainese et al. 2017)	Mt. Baldo, north-east Italy	Italy	1334	1989	2009	20	P	0.3	Centre	2200	940	1260	71.0292	35.5146	62.821	0.586	0.006	8.343
1292	Aremonia agrimonioides	(Dainese et al. 2017)	(Dainese et al. 2017)	Mt. Baldo, north-east Italy	Italy	1334	1989	2009	20	P	0.3	Centre	2200	950	1250	150.549	75.2743	63.077	0.584	0.012	8.286
1293	Asplenium lepidum	(Dainese et al. 2017)	(Dainese et al. 2017)	Mt. Baldo, north-east Italy	Italy	1334	1989	2009	20	P	0.3	Centre	2200	950	1250	-89.793	-44.8965	63.077	0.584	0.012	8.286
1294	Cyclamen purpurascens	(Dainese et al. 2017)	(Dainese et al. 2017)	Mt. Baldo, north-east Italy	Italy	1334	1989	2009	20	P	0.3	Centre	2200	950	1250	45.4283	22.7142	63.077	0.584	0.012	8.286
1295	Dentaria enneaphyllos	(Dainese et al. 2017)	(Dainese et al. 2017)	Mt. Baldo, north-east Italy	Italy	1334	1989	2009	20	P	0.3	Centre	2200	950	1250	-223.27	-111.635	63.077	0.584	0.012	8.286
1296	Dianthus monspessulanus subsp. monspessulanus	(Dainese et al. 2017)	(Dainese et al. 2017)	Mt. Baldo, north-east Italy	Italy	1334	1989	2009	20	P	0.3	Centre	2200	950	1250	71.8687	35.9344	63.077	0.584	0.012	8.286
1297	Festuca heterophylla	(Dainese et al. 2017)	(Dainese et al. 2017)	Mt. Baldo, north-east Italy	Italy	1334	1989	2009	20	P	0.3	Centre	2200	950	1250	235.202	117.601	63.077	0.584	0.012	8.286
1298	Galium rubrum	(Dainese et al. 2017)	(Dainese et al. 2017)	Mt. Baldo, north-east Italy	Italy	1334	1989	2009	20	P	0.3	Centre	2200	950	1250	-355.517	-177.759	63.077	0.584	0.012	8.286
1299	Orobanche gracilis	(Dainese et al. 2017)	(Dainese et al. 2017)	Mt. Baldo, north-east Italy	Italy	1334	1989	2009	20	P	0.3	Centre	2200	950	1250	-225.742	-112.871	63.077	0.584	0.012	8.286
1300	Plantago media	(Dainese et al. 2017)	(Dainese et al. 2017)	Mt. Baldo, north-east Italy	Italy	1334	1989	2009	20	P	0.3	Centre	2200	950	1250	33.1748	16.5874	63.077	0.584	0.012	8.286
1301	Platanthera chlorantha	(Dainese et al. 2017)	(Dainese et al. 2017)	Mt. Baldo, north-east Italy	Italy	1334	1989	2009	20	P	0.3	Centre	2200	950	1250	163.41	81.705	63.077	0.584	0.012	8.286
1302	Polygonatum odoratum	(Dainese et al. 2017)	(Dainese et al. 2017)	Mt. Baldo, north-east Italy	Italy	1334	1989	2009	20	P	0.3	Centre	2200	950	1250	-64.5891	-32.2945	63.077	0.584	0.012	8.286
1303	Sorbus aria	(Dainese et al. 2017)	(Dainese et al. 2017)	Mt. Baldo, north-east Italy	Italy	1334	1989	2009	20	P	0.3	Centre	2200	950	1250	31.2161	15.608	63.077	0.584	0.012	8.286
1304	Allium ochroleucum	(Dainese et al. 2017)	(Dainese et al. 2017)	Mt. Baldo, north-east Italy	Italy	1334	1989	2009	20	P	0.3	Centre	2200	960	1240	472.535	236.268	62.962	0.58	0.02	8.229
1305	Arrhenatherum elatius	(Dainese et al. 2017)	(Dainese et al. 2017)	Mt. Baldo, north-east Italy	Italy	1334	1989	2009	20	P	0.3	Centre	2200	960	1240	8.70475	4.35238	62.962	0.58	0.02	8.229
1306	Avenula pubescens	(Dainese et al. 2017)	(Dainese et al. 2017)	Mt. Baldo, north-east Italy	Italy	1334	1989	2009	20	P	0.3	Centre	2200	960	1240	-50.7732	-25.3866	62.962	0.58	0.02	8.229
1307	Bromus condensatus	(Dainese et al. 2017)	(Dainese et al. 2017)	Mt. Baldo, north-east Italy	Italy	1334	1989	2009	20	P	0.3	Centre	2200	960	1240	17.0996	8.54981	62.962	0.58	0.02	8.229
1308	Danthonia decumbens	(Dainese et al. 2017)	(Dainese et al. 2017)	Mt. Baldo, north-east Italy	Italy	1334	1989	2009	20	P	0.3	Centre	2200	960	1240	47.5447	23.7723	62.962	0.58	0.02	8.229
1309	Dryopteris filix-mas	(Dainese et al. 2017)	(Dainese et al. 2017)	Mt. Baldo, north-east Italy	Italy	1334	1989	2009	20	P	0.3	Centre	2200	960	1240	117.449	58.7246	62.962	0.58	0.02	8.229
1310	Festuca rubra	(Dainese et al. 2017)	(Dainese et al. 2017)	Mt. Baldo, north-east Italy	Italy	1334	1989	2009	20	P	0.3	Centre	2200	960	1240	34.6232	17.3116	62.962	0.58	0.02	8.229
1311	Galium verum subsp. verum	(Dainese et al. 2017)	(Dainese et al. 2017)	Mt. Baldo, north-east Italy	Italy	1334	1989	2009	20	P	0.3	Centre	2200	960	1240	17.0098	8.5049	62.962	0.58	0.02	8.229
1312	Geranium pyrenaicum	(Dainese et al. 2017)	(Dainese et al. 2017)	Mt. Baldo, north-east Italy	Italy	1334	1989	2009	20	P	0.3	Centre	2200	960	1240	48.3987	24.1994	62.962	0.58	0.02	8.229
1313	Hepatica nobilis	(Dainese et al. 2017)	(Dainese et al. 2017)	Mt. Baldo, north-east Italy	Italy	1334	1989	2009	20	P	0.3	Centre	2200	960	1240	13.7767	6.88836	62.962	0.58	0.02	8.229
1314	Hieracium pilosella	(Dainese et al. 2017)	(Dainese et al. 2017)	Mt. Baldo, north-east Italy	Italy	1334	1989	2009	20	P	0.3	Centre	2200	960	1240	22.4202	11.2101	62.962	0.58	0.02	8.229
1315	Lonicera xylosteum	(Dainese et al. 2017)	(Dainese et al. 2017)	Mt. Baldo, north-east Italy	Italy	1334	1989	2009	20	P	0.3	Centre	2200	960	1240	71.9363	35.9681	62.962	0.58	0.02	8.229
1316	Moehringia muscosa	(Dainese et al. 2017)	(Dainese et al. 2017)	Mt. Baldo, north-east Italy	Italy	1334	1989	2009	20	P	0.3	Centre	2200	960	1240	41.6805	20.8403	62.962	0.58	0.02	8.229
1317	Paeonia officinalis	(Dainese et al. 2017)	(Dainese et al. 2017)	Mt. Baldo, north-east Italy	Italy	1334	1989	2009	20	P	0.3	Centre	2200	960	1240	100.717	50.3585	62.962	0.58	0.02	8.229
1318	Prunella vulgaris	(Dainese et al. 2017)	(Dainese et al. 2017)	Mt. Baldo, north-east Italy	Italy	1334	1989	2009	20	P	0.3	Centre	2200	960	1240	-45.6827	-22.8414	62.962	0.58	0.02	8.229
1319	Ranunculus repens	(Dainese et al. 2017)	(Dainese et al. 2017)	Mt. Baldo, north-east Italy	Italy	1334	1989	2009	20	P	0.3	Centre	2200	960	1240	-2.16955	-1.08477	62.962	0.58	0.02	8.229
1320	Silene nutans agg.	(Dainese et al. 2017)	(Dainese et al. 2017)	Mt. Baldo, north-east Italy	Italy	1334	1989	2009	20	P	0.3	Centre	2200	960	1240	34.81	17.405	62.962	0.58	0.02	8.229
1321	Trifolium alpestre	(Dainese et al. 2017)	(Dainese et al. 2017)	Mt. Baldo, north-east Italy	Italy	1334	1989	2009	20	P	0.3	Centre	2200	960	1240	39.5332	19.7666	62.962	0.58	0.02	8.229
1322	Trisetum flavescens	(Dainese et al. 2017)	(Dainese et al. 2017)	Mt. Baldo, north-east Italy	Italy	1334	1989	2009	20	P	0.3	Centre	2200	960	1240	26.0478	13.0239	62.962	0.58	0.02	8.229
1323	Veratrum nigrum	(Dainese et al. 2017)	(Dainese et al. 2017)	Mt. Baldo, north-east Italy	Italy	1334	1989	2009	20	P	0.3	Centre	2200	960	1240	523.657	261.829	62.962	0.58	0.02	8.229
1324	Ajuga reptans	(Dainese et al. 2017)	(Dainese et al. 2017)	Mt. Baldo, north-east Italy	Italy	1334	1989	2009	20	P	0.3	Centre	2200	970	1230	54.6462	27.3231	62.89	0.558	0.037	8.172
1325	Allium carinatum	(Dainese et al. 2017)	(Dainese et al. 2017)	Mt. Baldo, north-east Italy	Italy	1334	1989	2009	20	P	0.3	Centre	2200	970	1230	-92.4089	-46.2044	62.89	0.558	0.037	8.172
1326	Anemone ranunculoides	(Dainese et al. 2017)	(Dainese et al. 2017)	Mt. Baldo, north-east Italy	Italy	1334	1989	2009	20	P	0.3	Centre	2200	970	1230	-57.0554	-28.5277	62.89	0.558	0.037	8.172
1327	Dactylis glomerata	(Dainese et al. 2017)	(Dainese et al. 2017)	Mt. Baldo, north-east Italy	Italy	1334	1989	2009	20	P	0.3	Centre	2200	970	1230	9.74929	4.87464	62.89	0.558	0.037	8.172
1328	Dianthus sylvestris subsp. sylvestris	(Dainese et al. 2017)	(Dainese et al. 2017)	Mt. Baldo, north-east Italy	Italy	1334	1989	2009	20	P	0.3	Centre	2200	970	1230	-122.195	-61.0977	62.89	0.558	0.037	8.172
1329	Geum urbanum	(Dainese et al. 2017)	(Dainese et al. 2017)	Mt. Baldo, north-east Italy	Italy	1334	1989	2009	20	P	0.3	Centre	2200	970	1230	23.9773	11.9886	62.89	0.558	0.037	8.172
1330	Lamium maculatum	(Dainese et al. 2017)	(Dainese et al. 2017)	Mt. Baldo, north-east Italy	Italy	1334	1989	2009	20	P	0.3	Centre	2200	970	1230	139.227	69.6134	62.89	0.558	0.037	8.172
1331	Ranunculus lanuginosus	(Dainese et al. 2017)	(Dainese et al. 2017)	Mt. Baldo, north-east Italy	Italy	1334	1989	2009	20	P	0.3	Centre	2200	970	1230	31.8768	15.9384	62.89	0.558	0.037	8.172
1332	Tussilago farfara	(Dainese et al. 2017)	(Dainese et al. 2017)	Mt. Baldo, north-east Italy	Italy	1334	1989	2009	20	P	0.3	Centre	2200	970	1230	-23.9779	-11.989	62.89	0.558	0.037	8.172
1333	Verbascum thapsus	(Dainese et al. 2017)	(Dainese et al. 2017)	Mt. Baldo, north-east Italy	Italy	1334	1989	2009	20	P	0.3	Centre	2200	970	1230	-337.805	-168.903	62.89	0.558	0.037	8.172
1334	Allium oleraceum	(Dainese et al. 2017)	(Dainese et al. 2017)	Mt. Baldo, north-east Italy	Italy	1334	1989	2009	20	P	0.3	Centre	2200	980	1220	-40.2331	-20.1166	62.722	0.621	0.062	8.115
1335	Amelanchier ovalis	(Dainese et al. 2017)	(Dainese et al. 2017)	Mt. Baldo, north-east Italy	Italy	1334	1989	2009	20	P	0.3	Centre	2200	980	1220	34.4625	17.2312	62.722	0.621	0.062	8.115
1336	Arabis hirsuta	(Dainese et al. 2017)	(Dainese et al. 2017)	Mt. Baldo, north-east Italy	Italy	1334	1989	2009	20	P	0.3	Centre	2200	980	1220	30.4526	15.2263	62.722	0.621	0.062	8.115
1337	Cardamine impatiens	(Dainese et al. 2017)	(Dainese et al. 2017)	Mt. Baldo, north-east Italy	Italy	1334	1989	2009	20	P	0.3	Centre	2200	980	1220	-5.61575	-2.80787	62.722	0.621	0.062	8.115
1338	Carduus personata	(Dainese et al. 2017)	(Dainese et al. 2017)	Mt. Baldo, north-east Italy	Italy	1334	1989	2009	20	P	0.3	Centre	2200	980	1220	211.91	105.955	62.722	0.621	0.062	8.115
1339	Chamaecytisus hirsutus agg.	(Dainese et al. 2017)	(Dainese et al. 2017)	Mt. Baldo, north-east Italy	Italy	1334	1989	2009	20	P	0.3	Centre	2200	980	1220	84.356	42.178	62.722	0.621	0.062	8.115
1340	Dentaria pentaphyllos	(Dainese et al. 2017)	(Dainese et al. 2017)	Mt. Baldo, north-east Italy	Italy	1334	1989	2009	20	P	0.3	Centre	2200	980	1220	-186.213	-93.1066	62.722	0.621	0.062	8.115
1341	Festuca pratensis	(Dainese et al. 2017)	(Dainese et al. 2017)	Mt. Baldo, north-east Italy	Italy	1334	1989	2009	20	P	0.3	Centre	2200	980	1220	51.1209	25.5605	62.722	0.621	0.062	8.115
1342	Heracleum sphondylium	(Dainese et al. 2017)	(Dainese et al. 2017)	Mt. Baldo, north-east Italy	Italy	1334	1989	2009	20	P	0.3	Centre	2200	980	1220	15.6832	7.84162	62.722	0.621	0.062	8.115
1343	Leontodon autumnalis	(Dainese et al. 2017)	(Dainese et al. 2017)	Mt. Baldo, north-east Italy	Italy	1334	1989	2009	20	P	0.3	Centre	2200	980	1220	-7.52376	-3.76188	62.722	0.621	0.062	8.115
1344	Melica nutans	(Dainese et al. 2017)	(Dainese et al. 2017)	Mt. Baldo, north-east Italy	Italy	1334	1989	2009	20	P	0.3	Centre	2200	980	1220	69.2789	34.6394	62.722	0.621	0.062	8.115
1345	Orobanche teucrii	(Dainese et al. 2017)	(Dainese et al. 2017)	Mt. Baldo, north-east Italy	Italy	1334	1989	2009	20	P	0.3	Centre	2200	980	1220	-251.506	-125.753	62.722	0.621	0.062	8.115
1346	Potentilla caulescens	(Dainese et al. 2017)	(Dainese et al. 2017)	Mt. Baldo, north-east Italy	Italy	1334	1989	2009	20	P	0.3	Centre	2200	980	1220	25.4906	12.7453	62.722	0.621	0.062	8.115
1347	Ranunculus nemorosus	(Dainese et al. 2017)	(Dainese et al. 2017)	Mt. Baldo, north-east Italy	Italy	1334	1989	2009	20	P	0.3	Centre	2200	980	1220	38.3795	19.1897	62.722	0.621	0.062	8.115
1348	Silene dioica	(Dainese et al. 2017)	(Dainese et al. 2017)	Mt. Baldo, north-east Italy	Italy	1334	1989	2009	20	P	0.3	Centre	2200	980	1220	-82.0314	-41.0157	62.722	0.621	0.062	8.115
1349	Taraxacum officinale agg.	(Dainese et al. 2017)	(Dainese et al. 2017)	Mt. Baldo, north-east Italy	Italy	1334	1989	2009	20	P	0.3	Centre	2200	980	1220	11.7436	5.87182	62.722	0.621	0.062	8.115
1350	Teucrium chamaedrys	(Dainese et al. 2017)	(Dainese et al. 2017)	Mt. Baldo, north-east Italy	Italy	1334	1989	2009	20	P	0.3	Centre	2200	980	1220	50.1908	25.0954	62.722	0.621	0.062	8.115
1351	Teucrium montanum	(Dainese et al. 2017)	(Dainese et al. 2017)	Mt. Baldo, north-east Italy	Italy	1334	1989	2009	20	P	0.3	Centre	2200	980	1220	-54.7552	-27.3776	62.722	0.621	0.062	8.115
1352	Urtica dioica	(Dainese et al. 2017)	(Dainese et al. 2017)	Mt. Baldo, north-east Italy	Italy	1334	1989	2009	20	P	0.3	Centre	2200	980	1220	7.73353	3.86677	62.722	0.621	0.062	8.115
1353	Vicia cracca agg.	(Dainese et al. 2017)	(Dainese et al. 2017)	Mt. Baldo, north-east Italy	Italy	1334	1989	2009	20	P	0.3	Centre	2200	980	1220	15.2731	7.63656	62.722	0.621	0.062	8.115
1354	Viola collina	(Dainese et al. 2017)	(Dainese et al. 2017)	Mt. Baldo, north-east Italy	Italy	1334	1989	2009	20	P	0.3	Centre	2200	980	1220	206.779	103.39	62.722	0.621	0.062	8.115
1355	Athyrium filix-femina	(Dainese et al. 2017)	(Dainese et al. 2017)	Mt. Baldo, north-east Italy	Italy	1334	1989	2009	20	P	0.3	Centre	2200	990	1210	18.5485	9.27426	62.681	0.638	0.068	8.058
1356	Campanula carnica	(Dainese et al. 2017)	(Dainese et al. 2017)	Mt. Baldo, north-east Italy	Italy	1334	1989	2009	20	P	0.3	Centre	2200	990	1210	50.2797	25.1398	62.681	0.638	0.068	8.058
1357	Euphorbia cyparissias	(Dainese et al. 2017)	(Dainese et al. 2017)	Mt. Baldo, north-east Italy	Italy	1334	1989	2009	20	P	0.3	Centre	2200	990	1210	14.2366	7.11831	62.681	0.638	0.068	8.058
1358	Galeopsis tetrahit	(Dainese et al. 2017)	(Dainese et al. 2017)	Mt. Baldo, north-east Italy	Italy	1334	1989	2009	20	P	0.3	Centre	2200	990	1210	536.324	268.162	62.681	0.638	0.068	8.058
1359	Lathyrus pratensis	(Dainese et al. 2017)	(Dainese et al. 2017)	Mt. Baldo, north-east Italy	Italy	1334	1989	2009	20	P	0.3	Centre	2200	990	1210	17.4636	8.73181	62.681	0.638	0.068	8.058
1360	Lathyrus vernus subsp. vernus	(Dainese et al. 2017)	(Dainese et al. 2017)	Mt. Baldo, north-east Italy	Italy	1334	1989	2009	20	P	0.3	Centre	2200	990	1210	172.119	86.0596	62.681	0.638	0.068	8.058
1361	Mercurialis perennis	(Dainese et al. 2017)	(Dainese et al. 2017)	Mt. Baldo, north-east Italy	Italy	1334	1989	2009	20	P	0.3	Centre	2200	990	1210	33.6531	16.8266	62.681	0.638	0.068	8.058
1362	Prunella grandiflora	(Dainese et al. 2017)	(Dainese et al. 2017)	Mt. Baldo, north-east Italy	Italy	1334	1989	2009	20	P	0.3	Centre	2200	990	1210	40.3706	20.1853	62.681	0.638	0.068	8.058
1363	Sedum sexangulare	(Dainese et al. 2017)	(Dainese et al. 2017)	Mt. Baldo, north-east Italy	Italy	1334	1989	2009	20	P	0.3	Centre	2200	990	1210	17.2421	8.62104	62.681	0.638	0.068	8.058
1364	Taraxacum laevigatum agg.	(Dainese et al. 2017)	(Dainese et al. 2017)	Mt. Baldo, north-east Italy	Italy	1334	1989	2009	20	P	0.3	Centre	2200	990	1210	-0.981204	-0.490602	62.681	0.638	0.068	8.058
1365	Thalictrum minus	(Dainese et al. 2017)	(Dainese et al. 2017)	Mt. Baldo, north-east Italy	Italy	1334	1989	2009	20	P	0.3	Centre	2200	990	1210	27.1152	13.5576	62.681	0.638	0.068	8.058
1366	Trifolium aureum	(Dainese et al. 2017)	(Dainese et al. 2017)	Mt. Baldo, north-east Italy	Italy	1334	1989	2009	20	P	0.3	Centre	2200	990	1210	1.14957	0.574783	62.681	0.638	0.068	8.058
1367	Vicia sepium	(Dainese et al. 2017)	(Dainese et al. 2017)	Mt. Baldo, north-east Italy	Italy	1334	1989	2009	20	P	0.3	Centre	2200	990	1210	187.902	93.951	62.681	0.638	0.068	8.058
1368	Achillea millefolium	(Dainese et al. 2017)	(Dainese et al. 2017)	Mt. Baldo, north-east Italy	Italy	1334	1989	2009	20	P	0.3	Centre	2200	1000	1200	-76.0017	-38.0008	62.622	0.621	0.076	8.001
1369	Adoxa moschatellina	(Dainese et al. 2017)	(Dainese et al. 2017)	Mt. Baldo, north-east Italy	Italy	1334	1989	2009	20	P	0.3	Centre	2200	1000	1200	-86.0854	-43.0427	62.622	0.621	0.076	8.001
1370	Brachypodium rupestre	(Dainese et al. 2017)	(Dainese et al. 2017)	Mt. Baldo, north-east Italy	Italy	1334	1989	2009	20	P	0.3	Centre	2200	1000	1200	46.3329	23.1664	62.622	0.621	0.076	8.001
1371	Cirsium pannonicum	(Dainese et al. 2017)	(Dainese et al. 2017)	Mt. Baldo, north-east Italy	Italy	1334	1989	2009	20	P	0.3	Centre	2200	1000	1200	138.886	69.4432	62.622	0.621	0.076	8.001
1372	Cruciata glabra	(Dainese et al. 2017)	(Dainese et al. 2017)	Mt. Baldo, north-east Italy	Italy	1334	1989	2009	20	P	0.3	Centre	2200	1000	1200	108.264	54.1322	62.622	0.621	0.076	8.001
1373	Solidago virgaurea	(Dainese et al. 2017)	(Dainese et al. 2017)	Mt. Baldo, north-east Italy	Italy	1334	1989	2009	20	P	0.3	Centre	2200	1000	1200	24.0679	12.034	62.622	0.621	0.076	8.001
1374	Agropyron caninum	(Dainese et al. 2017)	(Dainese et al. 2017)	Mt. Baldo, north-east Italy	Italy	1334	1989	2009	20	P	0.3	Centre	2200	1010	1190	286.96	143.48	62.264	0.612	0.085	7.944
1375	Erigeron acer subsp. acer	(Dainese et al. 2017)	(Dainese et al. 2017)	Mt. Baldo, north-east Italy	Italy	1334	1989	2009	20	P	0.3	Centre	2200	1010	1190	192.991	96.4953	62.264	0.612	0.085	7.944
1376	Geranium phaeum subsp. lividum	(Dainese et al. 2017)	(Dainese et al. 2017)	Mt. Baldo, north-east Italy	Italy	1334	1989	2009	20	P	0.3	Centre	2200	1010	1190	196.269	98.1346	62.264	0.612	0.085	7.944
1377	Hieracium sylvaticum	(Dainese et al. 2017)	(Dainese et al. 2017)	Mt. Baldo, north-east Italy	Italy	1334	1989	2009	20	P	0.3	Centre	2200	1010	1190	163.86	81.9301	62.264	0.612	0.085	7.944
1378	Lilium bulbiferum	(Dainese et al. 2017)	(Dainese et al. 2017)	Mt. Baldo, north-east Italy	Italy	1334	1989	2009	20	P	0.3	Centre	2200	1010	1190	-71.8452	-35.9226	62.264	0.612	0.085	7.944
1379	Pinus sylvestris	(Dainese et al. 2017)	(Dainese et al. 2017)	Mt. Baldo, north-east Italy	Italy	1334	1989	2009	20	P	0.3	Centre	2200	1010	1190	104.482	52.241	62.264	0.612	0.085	7.944
1380	Rumex acetosella	(Dainese et al. 2017)	(Dainese et al. 2017)	Mt. Baldo, north-east Italy	Italy	1334	1989	2009	20	P	0.3	Centre	2200	1010	1190	136.448	68.2241	62.264	0.612	0.085	7.944
1381	Tragopogon pratensis agg.	(Dainese et al. 2017)	(Dainese et al. 2017)	Mt. Baldo, north-east Italy	Italy	1334	1989	2009	20	P	0.3	Centre	2200	1010	1190	86.7114	43.3557	62.264	0.612	0.085	7.944
1382	Valeriana officinalis agg.	(Dainese et al. 2017)	(Dainese et al. 2017)	Mt. Baldo, north-east Italy	Italy	1334	1989	2009	20	P	0.3	Centre	2200	1010	1190	-51.7737	-25.8868	62.264	0.612	0.085	7.944
1383	Carex muricata	(Dainese et al. 2017)	(Dainese et al. 2017)	Mt. Baldo, north-east Italy	Italy	1334	1989	2009	20	P	0.3	Centre	2200	1020	1180	113.475	56.7374	61.947	0.603	0.079	7.887
1384	Lathyrus linifolius	(Dainese et al. 2017)	(Dainese et al. 2017)	Mt. Baldo, north-east Italy	Italy	1334	1989	2009	20	P	0.3	Centre	2200	1020	1180	255.115	127.557	61.947	0.603	0.079	7.887
1385	Monotropa hypopytis agg.	(Dainese et al. 2017)	(Dainese et al. 2017)	Mt. Baldo, north-east Italy	Italy	1334	1989	2009	20	P	0.3	Centre	2200	1020	1180	310.432	155.216	61.947	0.603	0.079	7.887
1386	Rhinanthus alectorolophus	(Dainese et al. 2017)	(Dainese et al. 2017)	Mt. Baldo, north-east Italy	Italy	1334	1989	2009	20	P	0.3	Centre	2200	1020	1180	-8.39638	-4.19819	61.947	0.603	0.079	7.887
1387	Aristolochia lutea	(Dainese et al. 2017)	(Dainese et al. 2017)	Mt. Baldo, north-east Italy	Italy	1334	1989	2009	20	P	0.3	Centre	2200	1030	1170	28.0369	14.0185	61.93	0.594	0.079	7.831
1388	Calamintha grandiflora	(Dainese et al. 2017)	(Dainese et al. 2017)	Mt. Baldo, north-east Italy	Italy	1334	1989	2009	20	P	0.3	Centre	2200	1030	1170	228.766	114.383	61.93	0.594	0.079	7.831
1389	Cephalanthera rubra	(Dainese et al. 2017)	(Dainese et al. 2017)	Mt. Baldo, north-east Italy	Italy	1334	1989	2009	20	P	0.3	Centre	2200	1030	1170	140.609	70.3046	61.93	0.594	0.079	7.831
1390	Orchis ustulata	(Dainese et al. 2017)	(Dainese et al. 2017)	Mt. Baldo, north-east Italy	Italy	1334	1989	2009	20	P	0.3	Centre	2200	1030	1170	33.5804	16.7902	61.93	0.594	0.079	7.831
1391	Orobanche alba	(Dainese et al. 2017)	(Dainese et al. 2017)	Mt. Baldo, north-east Italy	Italy	1334	1989	2009	20	P	0.3	Centre	2200	1030	1170	175.082	87.5411	61.93	0.594	0.079	7.831
1392	Potentilla erecta	(Dainese et al. 2017)	(Dainese et al. 2017)	Mt. Baldo, north-east Italy	Italy	1334	1989	2009	20	P	0.3	Centre	2200	1030	1170	-64.8087	-32.4044	61.93	0.594	0.079	7.831
1393	Asperugo procumbens	(Dainese et al. 2017)	(Dainese et al. 2017)	Mt. Baldo, north-east Italy	Italy	1334	1989	2009	20	P	0.3	Centre	2200	1040	1160	251.233	125.617	62.257	0.573	0.082	7.774
1394	Carex caryophyllea	(Dainese et al. 2017)	(Dainese et al. 2017)	Mt. Baldo, north-east Italy	Italy	1334	1989	2009	20	P	0.3	Centre	2200	1040	1160	-123.925	-61.9623	62.257	0.573	0.082	7.774
1395	Crepis froelichiana	(Dainese et al. 2017)	(Dainese et al. 2017)	Mt. Baldo, north-east Italy	Italy	1334	1989	2009	20	P	0.3	Centre	2200	1040	1160	-127.514	-63.7568	62.257	0.573	0.082	7.774
1396	Festuca rupicola	(Dainese et al. 2017)	(Dainese et al. 2017)	Mt. Baldo, north-east Italy	Italy	1334	1989	2009	20	P	0.3	Centre	2200	1040	1160	-51.0236	-25.5118	62.257	0.573	0.082	7.774
1397	Festuca spectabilis	(Dainese et al. 2017)	(Dainese et al. 2017)	Mt. Baldo, north-east Italy	Italy	1334	1989	2009	20	P	0.3	Centre	2200	1040	1160	404.222	202.111	62.257	0.573	0.082	7.774
1398	Hieracium amplexicaule	(Dainese et al. 2017)	(Dainese et al. 2017)	Mt. Baldo, north-east Italy	Italy	1334	1989	2009	20	P	0.3	Centre	2200	1040	1160	-2.68231	-1.34116	62.257	0.573	0.082	7.774
1399	Hieracium cymosum	(Dainese et al. 2017)	(Dainese et al. 2017)	Mt. Baldo, north-east Italy	Italy	1334	1989	2009	20	P	0.3	Centre	2200	1040	1160	-86.0343	-43.0172	62.257	0.573	0.082	7.774
1400	Petasites paradoxus	(Dainese et al. 2017)	(Dainese et al. 2017)	Mt. Baldo, north-east Italy	Italy	1334	1989	2009	20	P	0.3	Centre	2200	1040	1160	-36.2131	-18.1066	62.257	0.573	0.082	7.774
1401	Pulmonaria australis	(Dainese et al. 2017)	(Dainese et al. 2017)	Mt. Baldo, north-east Italy	Italy	1334	1989	2009	20	P	0.3	Centre	2200	1040	1160	72.9446	36.4723	62.257	0.573	0.082	7.774
1402	Veronica officinalis	(Dainese et al. 2017)	(Dainese et al. 2017)	Mt. Baldo, north-east Italy	Italy	1334	1989	2009	20	P	0.3	Centre	2200	1040	1160	64.2128	32.1064	62.257	0.573	0.082	7.774
1403	Cerastium holosteoides	(Dainese et al. 2017)	(Dainese et al. 2017)	Mt. Baldo, north-east Italy	Italy	1334	1989	2009	20	P	0.3	Centre	2200	1050	1150	32.1329	16.0664	62.708	0.592	0.088	7.717
1404	Deschampsia caespitosa	(Dainese et al. 2017)	(Dainese et al. 2017)	Mt. Baldo, north-east Italy	Italy	1334	1989	2009	20	P	0.3	Centre	2200	1050	1150	14.3173	7.15863	62.708	0.592	0.088	7.717
1405	Galium spurium	(Dainese et al. 2017)	(Dainese et al. 2017)	Mt. Baldo, north-east Italy	Italy	1334	1989	2009	20	P	0.3	Centre	2200	1050	1150	-131.561	-65.7804	62.708	0.592	0.088	7.717
1406	Koeleria pyramidata	(Dainese et al. 2017)	(Dainese et al. 2017)	Mt. Baldo, north-east Italy	Italy	1334	1989	2009	20	P	0.3	Centre	2200	1050	1150	37.3465	18.6733	62.708	0.592	0.088	7.717
1407	Lolium perenne	(Dainese et al. 2017)	(Dainese et al. 2017)	Mt. Baldo, north-east Italy	Italy	1334	1989	2009	20	P	0.3	Centre	2200	1050	1150	19.1464	9.57319	62.708	0.592	0.088	7.717
1408	Milium effusum	(Dainese et al. 2017)	(Dainese et al. 2017)	Mt. Baldo, north-east Italy	Italy	1334	1989	2009	20	P	0.3	Centre	2200	1050	1150	125.389	62.6946	62.708	0.592	0.088	7.717
1409	Myosotis sylvatica agg.	(Dainese et al. 2017)	(Dainese et al. 2017)	Mt. Baldo, north-east Italy	Italy	1334	1989	2009	20	P	0.3	Centre	2200	1050	1150	297.12	148.56	62.708	0.592	0.088	7.717
1410	Polygala vulgaris	(Dainese et al. 2017)	(Dainese et al. 2017)	Mt. Baldo, north-east Italy	Italy	1334	1989	2009	20	P	0.3	Centre	2200	1050	1150	310.56	155.28	62.708	0.592	0.088	7.717
1411	Senecio alpinus	(Dainese et al. 2017)	(Dainese et al. 2017)	Mt. Baldo, north-east Italy	Italy	1334	1989	2009	20	P	0.3	Centre	2200	1050	1150	90.6586	45.3293	62.708	0.592	0.088	7.717
1412	Stellaria graminea	(Dainese et al. 2017)	(Dainese et al. 2017)	Mt. Baldo, north-east Italy	Italy	1334	1989	2009	20	P	0.3	Centre	2200	1050	1150	71.0818	35.5409	62.708	0.592	0.088	7.717
1413	Agropyron repens	(Dainese et al. 2017)	(Dainese et al. 2017)	Mt. Baldo, north-east Italy	Italy	1334	1989	2009	20	P	0.3	Centre	2200	1060	1140	-18.2199	-9.10997	63.345	0.586	0.085	7.66
1414	Cynosurus cristatus	(Dainese et al. 2017)	(Dainese et al. 2017)	Mt. Baldo, north-east Italy	Italy	1334	1989	2009	20	P	0.3	Centre	2200	1060	1140	56.1219	28.061	63.345	0.586	0.085	7.66
1415	Danthonia alpina	(Dainese et al. 2017)	(Dainese et al. 2017)	Mt. Baldo, north-east Italy	Italy	1334	1989	2009	20	P	0.3	Centre	2200	1060	1140	205.957	102.978	63.345	0.586	0.085	7.66
1416	Poa pratensis agg.	(Dainese et al. 2017)	(Dainese et al. 2017)	Mt. Baldo, north-east Italy	Italy	1334	1989	2009	20	P	0.3	Centre	2200	1060	1140	-30.7129	-15.3564	63.345	0.586	0.085	7.66
1417	Ranunculus acris	(Dainese et al. 2017)	(Dainese et al. 2017)	Mt. Baldo, north-east Italy	Italy	1334	1989	2009	20	P	0.3	Centre	2200	1060	1140	17.9773	8.98864	63.345	0.586	0.085	7.66
1418	Rumex scutatus	(Dainese et al. 2017)	(Dainese et al. 2017)	Mt. Baldo, north-east Italy	Italy	1334	1989	2009	20	P	0.3	Centre	2200	1060	1140	129.254	64.6272	63.345	0.586	0.085	7.66
1419	Saxifraga petraea	(Dainese et al. 2017)	(Dainese et al. 2017)	Mt. Baldo, north-east Italy	Italy	1334	1989	2009	20	P	0.3	Centre	2200	1060	1140	82.4907	41.2454	63.345	0.586	0.085	7.66
1420	Trifolium pratense	(Dainese et al. 2017)	(Dainese et al. 2017)	Mt. Baldo, north-east Italy	Italy	1334	1989	2009	20	P	0.3	Centre	2200	1060	1140	7.96938	3.98469	63.345	0.586	0.085	7.66
1421	Veronica serpyllifolia	(Dainese et al. 2017)	(Dainese et al. 2017)	Mt. Baldo, north-east Italy	Italy	1334	1989	2009	20	P	0.3	Centre	2200	1060	1140	-10.5513	-5.27567	63.345	0.586	0.085	7.66
1422	Viola canina	(Dainese et al. 2017)	(Dainese et al. 2017)	Mt. Baldo, north-east Italy	Italy	1334	1989	2009	20	P	0.3	Centre	2200	1060	1140	90.4217	45.2108	63.345	0.586	0.085	7.66
1423	Dryopteris dilatata	(Dainese et al. 2017)	(Dainese et al. 2017)	Mt. Baldo, north-east Italy	Italy	1334	1989	2009	20	P	0.3	Centre	2200	1070	1130	42.2321	21.116	63.942	0.561	0.083	7.603
1424	Galium odoratum	(Dainese et al. 2017)	(Dainese et al. 2017)	Mt. Baldo, north-east Italy	Italy	1334	1989	2009	20	P	0.3	Centre	2200	1070	1130	257.996	128.998	63.942	0.561	0.083	7.603
1425	Hippocrepis comosa	(Dainese et al. 2017)	(Dainese et al. 2017)	Mt. Baldo, north-east Italy	Italy	1334	1989	2009	20	P	0.3	Centre	2200	1070	1130	100.018	50.0088	63.942	0.561	0.083	7.603
1426	Laserpitium siler	(Dainese et al. 2017)	(Dainese et al. 2017)	Mt. Baldo, north-east Italy	Italy	1334	1989	2009	20	P	0.3	Centre	2200	1070	1130	-94.6593	-47.3297	63.942	0.561	0.083	7.603
1427	Leontodon hispidus	(Dainese et al. 2017)	(Dainese et al. 2017)	Mt. Baldo, north-east Italy	Italy	1334	1989	2009	20	P	0.3	Centre	2200	1070	1130	14.2987	7.14937	63.942	0.561	0.083	7.603
1428	Silene saxifraga	(Dainese et al. 2017)	(Dainese et al. 2017)	Mt. Baldo, north-east Italy	Italy	1334	1989	2009	20	P	0.3	Centre	2200	1070	1130	85.9774	42.9887	63.942	0.561	0.083	7.603
1429	Asplenium ruta-muraria	(Dainese et al. 2017)	(Dainese et al. 2017)	Mt. Baldo, north-east Italy	Italy	1334	1989	2009	20	P	0.3	Centre	2200	1080	1120	30.3974	15.1987	64.072	0.533	0.077	7.546
1430	Carex montana	(Dainese et al. 2017)	(Dainese et al. 2017)	Mt. Baldo, north-east Italy	Italy	1334	1989	2009	20	P	0.3	Centre	2200	1080	1120	50.9839	25.492	64.072	0.533	0.077	7.546
1431	Cerastium arvense	(Dainese et al. 2017)	(Dainese et al. 2017)	Mt. Baldo, north-east Italy	Italy	1334	1989	2009	20	P	0.3	Centre	2200	1080	1120	114.903	57.4514	64.072	0.533	0.077	7.546
1432	Corydalis lutea	(Dainese et al. 2017)	(Dainese et al. 2017)	Mt. Baldo, north-east Italy	Italy	1334	1989	2009	20	P	0.3	Centre	2200	1080	1120	64.4073	32.2036	64.072	0.533	0.077	7.546
1433	Cynoglossum officinale	(Dainese et al. 2017)	(Dainese et al. 2017)	Mt. Baldo, north-east Italy	Italy	1334	1989	2009	20	P	0.3	Centre	2200	1080	1120	95.0337	47.5169	64.072	0.533	0.077	7.546
1434	Dryopteris carthusiana	(Dainese et al. 2017)	(Dainese et al. 2017)	Mt. Baldo, north-east Italy	Italy	1334	1989	2009	20	P	0.3	Centre	2200	1080	1120	-978.104	-489.052	64.072	0.533	0.077	7.546
1435	Eleocharis palustris	(Dainese et al. 2017)	(Dainese et al. 2017)	Mt. Baldo, north-east Italy	Italy	1334	1989	2009	20	P	0.3	Centre	2200	1080	1120	145.957	72.9784	64.072	0.533	0.077	7.546
1436	Erica herbacea	(Dainese et al. 2017)	(Dainese et al. 2017)	Mt. Baldo, north-east Italy	Italy	1334	1989	2009	20	P	0.3	Centre	2200	1080	1120	89.4694	44.7347	64.072	0.533	0.077	7.546
1437	Gentiana cruciata	(Dainese et al. 2017)	(Dainese et al. 2017)	Mt. Baldo, north-east Italy	Italy	1334	1989	2009	20	P	0.3	Centre	2200	1080	1120	44.2773	22.1387	64.072	0.533	0.077	7.546
1438	Gymnocarpium robertianum	(Dainese et al. 2017)	(Dainese et al. 2017)	Mt. Baldo, north-east Italy	Italy	1334	1989	2009	20	P	0.3	Centre	2200	1080	1120	-85.9269	-42.9635	64.072	0.533	0.077	7.546
1439	Linum catharticum	(Dainese et al. 2017)	(Dainese et al. 2017)	Mt. Baldo, north-east Italy	Italy	1334	1989	2009	20	P	0.3	Centre	2200	1080	1120	-45.9224	-22.9612	64.072	0.533	0.077	7.546
1440	Luzula multiflora	(Dainese et al. 2017)	(Dainese et al. 2017)	Mt. Baldo, north-east Italy	Italy	1334	1989	2009	20	P	0.3	Centre	2200	1080	1120	-509.552	-254.776	64.072	0.533	0.077	7.546
1441	Veronica chamaedrys	(Dainese et al. 2017)	(Dainese et al. 2017)	Mt. Baldo, north-east Italy	Italy	1334	1989	2009	20	P	0.3	Centre	2200	1080	1120	7.12351	3.56176	64.072	0.533	0.077	7.546
1442	Veronica urticifolia	(Dainese et al. 2017)	(Dainese et al. 2017)	Mt. Baldo, north-east Italy	Italy	1334	1989	2009	20	P	0.3	Centre	2200	1080	1120	87.4064	43.7032	64.072	0.533	0.077	7.546
1443	Actaea spicata	(Dainese et al. 2017)	(Dainese et al. 2017)	Mt. Baldo, north-east Italy	Italy	1334	1989	2009	20	P	0.3	Centre	2200	1090	1110	18.7937	9.39687	64.219	0.443	0.06	7.489
1444	Biscutella laevigata subsp. laevigata	(Dainese et al. 2017)	(Dainese et al. 2017)	Mt. Baldo, north-east Italy	Italy	1334	1989	2009	20	P	0.3	Centre	2200	1090	1110	-183.505	-91.7526	64.219	0.443	0.06	7.489
1445	Centaurea triumfettii	(Dainese et al. 2017)	(Dainese et al. 2017)	Mt. Baldo, north-east Italy	Italy	1334	1989	2009	20	P	0.3	Centre	2200	1090	1110	74.2607	37.1303	64.219	0.443	0.06	7.489
1446	Epipactis atrorubens	(Dainese et al. 2017)	(Dainese et al. 2017)	Mt. Baldo, north-east Italy	Italy	1334	1989	2009	20	P	0.3	Centre	2200	1090	1110	-18.0668	-9.03338	64.219	0.443	0.06	7.489
1447	Kernera saxatilis	(Dainese et al. 2017)	(Dainese et al. 2017)	Mt. Baldo, north-east Italy	Italy	1334	1989	2009	20	P	0.3	Centre	2200	1090	1110	-45.1748	-22.5874	64.219	0.443	0.06	7.489
1448	Parnassia palustris	(Dainese et al. 2017)	(Dainese et al. 2017)	Mt. Baldo, north-east Italy	Italy	1334	1989	2009	20	P	0.3	Centre	2200	1090	1110	-150.675	-75.3374	64.219	0.443	0.06	7.489
1449	Picea abies	(Dainese et al. 2017)	(Dainese et al. 2017)	Mt. Baldo, north-east Italy	Italy	1334	1989	2009	20	P	0.3	Centre	2200	1090	1110	130.718	65.3591	64.219	0.443	0.06	7.489
1450	Senecio rupestris	(Dainese et al. 2017)	(Dainese et al. 2017)	Mt. Baldo, north-east Italy	Italy	1334	1989	2009	20	P	0.3	Centre	2200	1090	1110	97.1868	48.5934	64.219	0.443	0.06	7.489
1451	Carex baldensis	(Dainese et al. 2017)	(Dainese et al. 2017)	Mt. Baldo, north-east Italy	Italy	1334	1989	2009	20	P	0.3	Centre	2200	1100	1100	176.511	88.2557	63.991	0.379	0.056	7.432
1452	Carex humilis	(Dainese et al. 2017)	(Dainese et al. 2017)	Mt. Baldo, north-east Italy	Italy	1334	1989	2009	20	P	0.3	Centre	2200	1100	1100	11.8791	5.93957	63.991	0.379	0.056	7.432
1453	Carex pairaei	(Dainese et al. 2017)	(Dainese et al. 2017)	Mt. Baldo, north-east Italy	Italy	1334	1989	2009	20	P	0.3	Centre	2200	1100	1100	184.405	92.2026	63.991	0.379	0.056	7.432
1454	Globularia cordifolia	(Dainese et al. 2017)	(Dainese et al. 2017)	Mt. Baldo, north-east Italy	Italy	1334	1989	2009	20	P	0.3	Centre	2200	1100	1100	46.7955	23.3977	63.991	0.379	0.056	7.432
1455	Hieracium bifidum	(Dainese et al. 2017)	(Dainese et al. 2017)	Mt. Baldo, north-east Italy	Italy	1334	1989	2009	20	P	0.3	Centre	2200	1100	1100	14.2538	7.12688	63.991	0.379	0.056	7.432
1456	Plantago major subsp. major	(Dainese et al. 2017)	(Dainese et al. 2017)	Mt. Baldo, north-east Italy	Italy	1334	1989	2009	20	P	0.3	Centre	2200	1100	1100	14.2366	7.11831	63.991	0.379	0.056	7.432
1457	Poa nemoralis	(Dainese et al. 2017)	(Dainese et al. 2017)	Mt. Baldo, north-east Italy	Italy	1334	1989	2009	20	P	0.3	Centre	2200	1100	1100	48.9203	24.4601	63.991	0.379	0.056	7.432
1458	Polygala chamaebuxus	(Dainese et al. 2017)	(Dainese et al. 2017)	Mt. Baldo, north-east Italy	Italy	1334	1989	2009	20	P	0.3	Centre	2200	1100	1100	47.5997	23.7999	63.991	0.379	0.056	7.432
1459	Senecio fuchsii	(Dainese et al. 2017)	(Dainese et al. 2017)	Mt. Baldo, north-east Italy	Italy	1334	1989	2009	20	P	0.3	Centre	2200	1100	1100	60.491	30.2455	63.991	0.379	0.056	7.432
1460	Sesleria varia	(Dainese et al. 2017)	(Dainese et al. 2017)	Mt. Baldo, north-east Italy	Italy	1334	1989	2009	20	P	0.3	Centre	2200	1100	1100	17.3106	8.65528	63.991	0.379	0.056	7.432
1461	Stellaria media	(Dainese et al. 2017)	(Dainese et al. 2017)	Mt. Baldo, north-east Italy	Italy	1334	1989	2009	20	P	0.3	Centre	2200	1100	1100	24.2987	12.1494	63.991	0.379	0.056	7.432
1462	Trifolium repens	(Dainese et al. 2017)	(Dainese et al. 2017)	Mt. Baldo, north-east Italy	Italy	1334	1989	2009	20	P	0.3	Centre	2200	1100	1100	12.0543	6.02714	63.991	0.379	0.056	7.432
1463	Abies alba	(Dainese et al. 2017)	(Dainese et al. 2017)	Mt. Baldo, north-east Italy	Italy	1334	1989	2009	20	P	0.3	Centre	2200	1110	1090	178.276	89.1379	63.831	0.371	0.053	7.375
1464	Astrantia major	(Dainese et al. 2017)	(Dainese et al. 2017)	Mt. Baldo, north-east Italy	Italy	1334	1989	2009	20	P	0.3	Centre	2200	1110	1090	125.573	62.7865	63.831	0.371	0.053	7.375
1465	Blysmus compressus	(Dainese et al. 2017)	(Dainese et al. 2017)	Mt. Baldo, north-east Italy	Italy	1334	1989	2009	20	P	0.3	Centre	2200	1110	1090	215.707	107.853	63.831	0.371	0.053	7.375
1466	Calamagrostis varia	(Dainese et al. 2017)	(Dainese et al. 2017)	Mt. Baldo, north-east Italy	Italy	1334	1989	2009	20	P	0.3	Centre	2200	1110	1090	-50.904	-25.452	63.831	0.371	0.053	7.375
1467	Carex pallescens	(Dainese et al. 2017)	(Dainese et al. 2017)	Mt. Baldo, north-east Italy	Italy	1334	1989	2009	20	P	0.3	Centre	2200	1110	1090	102.133	51.0666	63.831	0.371	0.053	7.375
1468	Cirsium montanum	(Dainese et al. 2017)	(Dainese et al. 2017)	Mt. Baldo, north-east Italy	Italy	1334	1989	2009	20	P	0.3	Centre	2200	1110	1090	-33.1309	-16.5655	63.831	0.371	0.053	7.375
1469	Hypericum hirsutum	(Dainese et al. 2017)	(Dainese et al. 2017)	Mt. Baldo, north-east Italy	Italy	1334	1989	2009	20	P	0.3	Centre	2200	1110	1090	48.3927	24.1964	63.831	0.371	0.053	7.375
1470	Pinguicula alpina	(Dainese et al. 2017)	(Dainese et al. 2017)	Mt. Baldo, north-east Italy	Italy	1334	1989	2009	20	P	0.3	Centre	2200	1110	1090	-63.4886	-31.7443	63.831	0.371	0.053	7.375
1471	Sorbus aucuparia	(Dainese et al. 2017)	(Dainese et al. 2017)	Mt. Baldo, north-east Italy	Italy	1334	1989	2009	20	P	0.3	Centre	2200	1110	1090	-3.73076	-1.86538	63.831	0.371	0.053	7.375
1472	Geranium macrorrhizum	(Dainese et al. 2017)	(Dainese et al. 2017)	Mt. Baldo, north-east Italy	Italy	1334	1989	2009	20	P	0.3	Centre	2200	1120	1080	179.106	89.553	63.836	0.344	0.053	7.318
1473	Arabis alpina	(Dainese et al. 2017)	(Dainese et al. 2017)	Mt. Baldo, north-east Italy	Italy	1334	1989	2009	20	P	0.3	Centre	2200	1130	1070	-163.654	-81.8271	63.854	0.309	0.061	7.261
1474	Chaerophyllum hirsutum	(Dainese et al. 2017)	(Dainese et al. 2017)	Mt. Baldo, north-east Italy	Italy	1334	1989	2009	20	P	0.3	Centre	2200	1130	1070	73.6267	36.8133	63.854	0.309	0.061	7.261
1475	Cirsium erisithales	(Dainese et al. 2017)	(Dainese et al. 2017)	Mt. Baldo, north-east Italy	Italy	1334	1989	2009	20	P	0.3	Centre	2200	1130	1070	134.07	67.035	63.854	0.309	0.061	7.261
1476	Cystopteris fragilis	(Dainese et al. 2017)	(Dainese et al. 2017)	Mt. Baldo, north-east Italy	Italy	1334	1989	2009	20	P	0.3	Centre	2200	1130	1070	37.3499	18.6749	63.854	0.309	0.061	7.261
1477	Dactylorhiza sambucina	(Dainese et al. 2017)	(Dainese et al. 2017)	Mt. Baldo, north-east Italy	Italy	1334	1989	2009	20	P	0.3	Centre	2200	1130	1070	5.66319	2.83159	63.854	0.309	0.061	7.261
1478	Dentaria heptaphylla	(Dainese et al. 2017)	(Dainese et al. 2017)	Mt. Baldo, north-east Italy	Italy	1334	1989	2009	20	P	0.3	Centre	2200	1130	1070	-65.154	-32.577	63.854	0.309	0.061	7.261
1479	Lilium martagon	(Dainese et al. 2017)	(Dainese et al. 2017)	Mt. Baldo, north-east Italy	Italy	1334	1989	2009	20	P	0.3	Centre	2200	1130	1070	-11.668	-5.83398	63.854	0.309	0.061	7.261
1480	Listera ovata	(Dainese et al. 2017)	(Dainese et al. 2017)	Mt. Baldo, north-east Italy	Italy	1334	1989	2009	20	P	0.3	Centre	2200	1130	1070	11.8222	5.91108	63.854	0.309	0.061	7.261
1481	Orchis pallens	(Dainese et al. 2017)	(Dainese et al. 2017)	Mt. Baldo, north-east Italy	Italy	1334	1989	2009	20	P	0.3	Centre	2200	1130	1070	235.608	117.804	63.854	0.309	0.061	7.261
1482	Oxalis acetosella	(Dainese et al. 2017)	(Dainese et al. 2017)	Mt. Baldo, north-east Italy	Italy	1334	1989	2009	20	P	0.3	Centre	2200	1130	1070	0.165046	0.0825229	63.854	0.309	0.061	7.261
1483	Petasites albus	(Dainese et al. 2017)	(Dainese et al. 2017)	Mt. Baldo, north-east Italy	Italy	1334	1989	2009	20	P	0.3	Centre	2200	1130	1070	19.6615	9.83073	63.854	0.309	0.061	7.261
1484	Platanthera bifolia	(Dainese et al. 2017)	(Dainese et al. 2017)	Mt. Baldo, north-east Italy	Italy	1334	1989	2009	20	P	0.3	Centre	2200	1130	1070	32.6528	16.3264	63.854	0.309	0.061	7.261
1485	Polygonatum multiflorum	(Dainese et al. 2017)	(Dainese et al. 2017)	Mt. Baldo, north-east Italy	Italy	1334	1989	2009	20	P	0.3	Centre	2200	1130	1070	135.618	67.8091	63.854	0.309	0.061	7.261
1486	Prenanthes purpurea	(Dainese et al. 2017)	(Dainese et al. 2017)	Mt. Baldo, north-east Italy	Italy	1334	1989	2009	20	P	0.3	Centre	2200	1130	1070	172.485	86.2423	63.854	0.309	0.061	7.261
1487	Salix appendiculata	(Dainese et al. 2017)	(Dainese et al. 2017)	Mt. Baldo, north-east Italy	Italy	1334	1989	2009	20	P	0.3	Centre	2200	1130	1070	81.7468	40.8734	63.854	0.309	0.061	7.261
1488	Stachys alpina	(Dainese et al. 2017)	(Dainese et al. 2017)	Mt. Baldo, north-east Italy	Italy	1334	1989	2009	20	P	0.3	Centre	2200	1130	1070	131.249	65.6247	63.854	0.309	0.061	7.261
1489	Tofieldia calyculata	(Dainese et al. 2017)	(Dainese et al. 2017)	Mt. Baldo, north-east Italy	Italy	1334	1989	2009	20	P	0.3	Centre	2200	1130	1070	106.115	53.0577	63.854	0.309	0.061	7.261
1490	Arctostaphylos uva-ursi	(Dainese et al. 2017)	(Dainese et al. 2017)	Mt. Baldo, north-east Italy	Italy	1334	1989	2009	20	P	0.3	Centre	2200	1140	1060	-289.678	-144.839	63.387	0.285	0.08	7.205
1491	Epilobium angustifolium	(Dainese et al. 2017)	(Dainese et al. 2017)	Mt. Baldo, north-east Italy	Italy	1334	1989	2009	20	P	0.3	Centre	2200	1140	1060	120.782	60.3908	63.387	0.285	0.08	7.205
1492	Maianthemum bifolium	(Dainese et al. 2017)	(Dainese et al. 2017)	Mt. Baldo, north-east Italy	Italy	1334	1989	2009	20	P	0.3	Centre	2200	1140	1060	175.694	87.8469	63.387	0.285	0.08	7.205
1493	Poa supina	(Dainese et al. 2017)	(Dainese et al. 2017)	Mt. Baldo, north-east Italy	Italy	1334	1989	2009	20	P	0.3	Centre	2200	1140	1060	46.4748	23.2374	63.387	0.285	0.08	7.205
1494	Rhinanthus minor	(Dainese et al. 2017)	(Dainese et al. 2017)	Mt. Baldo, north-east Italy	Italy	1334	1989	2009	20	P	0.3	Centre	2200	1140	1060	142.991	71.4953	63.387	0.285	0.08	7.205
1495	Valeriana tripteris	(Dainese et al. 2017)	(Dainese et al. 2017)	Mt. Baldo, north-east Italy	Italy	1334	1989	2009	20	P	0.3	Centre	2200	1140	1060	21.9161	10.958	63.387	0.285	0.08	7.205
1496	Veronica teucrium	(Dainese et al. 2017)	(Dainese et al. 2017)	Mt. Baldo, north-east Italy	Italy	1334	1989	2009	20	P	0.3	Centre	2200	1140	1060	-28.6192	-14.3096	63.387	0.285	0.08	7.205
1497	Calluna vulgaris	(Dainese et al. 2017)	(Dainese et al. 2017)	Mt. Baldo, north-east Italy	Italy	1334	1989	2009	20	P	0.3	Centre	2200	1150	1050	342.249	171.125	62.567	0.261	0.101	7.148
1498	Gymnadenia conopsea	(Dainese et al. 2017)	(Dainese et al. 2017)	Mt. Baldo, north-east Italy	Italy	1334	1989	2009	20	P	0.3	Centre	2200	1150	1050	-45.7535	-22.8768	62.567	0.261	0.101	7.148
1499	Molopospermum peloponnesiacum	(Dainese et al. 2017)	(Dainese et al. 2017)	Mt. Baldo, north-east Italy	Italy	1334	1989	2009	20	P	0.3	Centre	2200	1150	1050	256.537	128.268	62.567	0.261	0.101	7.148
1500	Saxifraga paniculata	(Dainese et al. 2017)	(Dainese et al. 2017)	Mt. Baldo, north-east Italy	Italy	1334	1989	2009	20	P	0.3	Centre	2200	1150	1050	146.825	73.4126	62.567	0.261	0.101	7.148
1501	Scleranthus polycarpos	(Dainese et al. 2017)	(Dainese et al. 2017)	Mt. Baldo, north-east Italy	Italy	1334	1989	2009	20	P	0.3	Centre	2200	1150	1050	-25.38	-12.69	62.567	0.261	0.101	7.148
1502	Betonica alopecurus subsp. jacquinii	(Dainese et al. 2017)	(Dainese et al. 2017)	Mt. Baldo, north-east Italy	Italy	1334	1989	2009	20	P	0.3	Centre	2200	1160	1040	120.32	60.1599	61.969	0.241	0.106	7.091
1503	Corydalis intermedia	(Dainese et al. 2017)	(Dainese et al. 2017)	Mt. Baldo, north-east Italy	Italy	1334	1989	2009	20	P	0.3	Centre	2200	1160	1040	-281.552	-140.776	61.969	0.241	0.106	7.091
1504	Crepis paludosa	(Dainese et al. 2017)	(Dainese et al. 2017)	Mt. Baldo, north-east Italy	Italy	1334	1989	2009	20	P	0.3	Centre	2200	1160	1040	180.359	90.1795	61.969	0.241	0.106	7.091
1505	Larix decidua	(Dainese et al. 2017)	(Dainese et al. 2017)	Mt. Baldo, north-east Italy	Italy	1334	1989	2009	20	P	0.3	Centre	2200	1160	1040	17.2021	8.60103	61.969	0.241	0.106	7.091
1506	Paris quadrifolia	(Dainese et al. 2017)	(Dainese et al. 2017)	Mt. Baldo, north-east Italy	Italy	1334	1989	2009	20	P	0.3	Centre	2200	1160	1040	107.546	53.7731	61.969	0.241	0.106	7.091
1507	Scrophularia vernalis	(Dainese et al. 2017)	(Dainese et al. 2017)	Mt. Baldo, north-east Italy	Italy	1334	1989	2009	20	P	0.3	Centre	2200	1160	1040	126.15	63.0748	61.969	0.241	0.106	7.091
1508	Asplenium viride	(Dainese et al. 2017)	(Dainese et al. 2017)	Mt. Baldo, north-east Italy	Italy	1334	1989	2009	20	P	0.3	Centre	2200	1170	1030	-73.5011	-36.7505	61.5	0.25	0.111	7.034
1509	Carex austroalpina	(Dainese et al. 2017)	(Dainese et al. 2017)	Mt. Baldo, north-east Italy	Italy	1334	1989	2009	20	P	0.3	Centre	2200	1170	1030	-62.0641	-31.032	61.5	0.25	0.111	7.034
1510	Convallaria majalis	(Dainese et al. 2017)	(Dainese et al. 2017)	Mt. Baldo, north-east Italy	Italy	1334	1989	2009	20	P	0.3	Centre	2200	1170	1030	203.404	101.702	61.5	0.25	0.111	7.034
1511	Gentiana asclepiadea	(Dainese et al. 2017)	(Dainese et al. 2017)	Mt. Baldo, north-east Italy	Italy	1334	1989	2009	20	P	0.3	Centre	2200	1170	1030	314.363	157.181	61.5	0.25	0.111	7.034
1512	Luzula nivea	(Dainese et al. 2017)	(Dainese et al. 2017)	Mt. Baldo, north-east Italy	Italy	1334	1989	2009	20	P	0.3	Centre	2200	1170	1030	116.144	58.0719	61.5	0.25	0.111	7.034
1513	Polygonatum verticillatum	(Dainese et al. 2017)	(Dainese et al. 2017)	Mt. Baldo, north-east Italy	Italy	1334	1989	2009	20	P	0.3	Centre	2200	1170	1030	54.2009	27.1005	61.5	0.25	0.111	7.034
1514	Saxifraga rotundifolia	(Dainese et al. 2017)	(Dainese et al. 2017)	Mt. Baldo, north-east Italy	Italy	1334	1989	2009	20	P	0.3	Centre	2200	1170	1030	-10.7777	-5.38887	61.5	0.25	0.111	7.034
1515	Carex brachystachys	(Dainese et al. 2017)	(Dainese et al. 2017)	Mt. Baldo, north-east Italy	Italy	1334	1989	2009	20	P	0.3	Centre	2200	1180	1020	365.161	182.581	61.285	0.245	0.109	6.977
1516	Carex mucronata	(Dainese et al. 2017)	(Dainese et al. 2017)	Mt. Baldo, north-east Italy	Italy	1334	1989	2009	20	P	0.3	Centre	2200	1180	1020	-95.0308	-47.5154	61.285	0.245	0.109	6.977
1517	Chrysosplenium alternifolium	(Dainese et al. 2017)	(Dainese et al. 2017)	Mt. Baldo, north-east Italy	Italy	1334	1989	2009	20	P	0.3	Centre	2200	1180	1020	212.004	106.002	61.285	0.245	0.109	6.977
1518	Hyoscyamus niger	(Dainese et al. 2017)	(Dainese et al. 2017)	Mt. Baldo, north-east Italy	Italy	1334	1989	2009	20	P	0.3	Centre	2200	1180	1020	185.952	92.976	61.285	0.245	0.109	6.977
1519	Laburnum alpinum	(Dainese et al. 2017)	(Dainese et al. 2017)	Mt. Baldo, north-east Italy	Italy	1334	1989	2009	20	P	0.3	Centre	2200	1180	1020	78.367	39.1835	61.285	0.245	0.109	6.977
1520	Laserpitium latifolium	(Dainese et al. 2017)	(Dainese et al. 2017)	Mt. Baldo, north-east Italy	Italy	1334	1989	2009	20	P	0.3	Centre	2200	1180	1020	434.016	217.008	61.285	0.245	0.109	6.977
1521	Orthilia secunda	(Dainese et al. 2017)	(Dainese et al. 2017)	Mt. Baldo, north-east Italy	Italy	1334	1989	2009	20	P	0.3	Centre	2200	1180	1020	77.2948	38.6474	61.285	0.245	0.109	6.977
1522	Viola pyrenaica	(Dainese et al. 2017)	(Dainese et al. 2017)	Mt. Baldo, north-east Italy	Italy	1334	1989	2009	20	P	0.3	Centre	2200	1180	1020	126.673	63.3367	61.285	0.245	0.109	6.977
1523	Adenostyles glabra	(Dainese et al. 2017)	(Dainese et al. 2017)	Mt. Baldo, north-east Italy	Italy	1334	1989	2009	20	P	0.3	Centre	2200	1190	1010	-28.6823	-14.3411	61.06	0.23	0.099	6.92
1524	Carex pilulifera	(Dainese et al. 2017)	(Dainese et al. 2017)	Mt. Baldo, north-east Italy	Italy	1334	1989	2009	20	P	0.3	Centre	2200	1190	1010	-360.561	-180.281	61.06	0.23	0.099	6.92
1525	Corallorhiza trifida	(Dainese et al. 2017)	(Dainese et al. 2017)	Mt. Baldo, north-east Italy	Italy	1334	1989	2009	20	P	0.3	Centre	2200	1190	1010	237.863	118.932	61.06	0.23	0.099	6.92
1526	Epilobium montanum	(Dainese et al. 2017)	(Dainese et al. 2017)	Mt. Baldo, north-east Italy	Italy	1334	1989	2009	20	P	0.3	Centre	2200	1190	1010	48.6278	24.3139	61.06	0.23	0.099	6.92
1527	Laserpitium krapfii subsp. gaudinii	(Dainese et al. 2017)	(Dainese et al. 2017)	Mt. Baldo, north-east Italy	Italy	1334	1989	2009	20	P	0.3	Centre	2200	1190	1010	56.112	28.056	61.06	0.23	0.099	6.92
1528	Nepeta pannonica	(Dainese et al. 2017)	(Dainese et al. 2017)	Mt. Baldo, north-east Italy	Italy	1334	1989	2009	20	P	0.3	Centre	2200	1190	1010	206.779	103.39	61.06	0.23	0.099	6.92
1529	Alchemilla glaucescens	(Dainese et al. 2017)	(Dainese et al. 2017)	Mt. Baldo, north-east Italy	Italy	1334	1989	2009	20	P	0.3	Centre	2200	1200	1000	-42.3414	-21.1707	60.923	0.251	0.097	6.863
1530	Euphrasia rostkoviana	(Dainese et al. 2017)	(Dainese et al. 2017)	Mt. Baldo, north-east Italy	Italy	1334	1989	2009	20	P	0.3	Centre	2200	1200	1000	97.0682	48.5341	60.923	0.251	0.097	6.863
1531	Narcissus po ticus	(Dainese et al. 2017)	(Dainese et al. 2017)	Mt. Baldo, north-east Italy	Italy	1334	1989	2009	20	P	0.3	Centre	2200	1200	1000	-273.221	-136.61	60.923	0.251	0.097	6.863
1532	Orchis mascula	(Dainese et al. 2017)	(Dainese et al. 2017)	Mt. Baldo, north-east Italy	Italy	1334	1989	2009	20	P	0.3	Centre	2200	1200	1000	5.34947	2.67473	60.923	0.251	0.097	6.863
1533	Streptopus amplexifolius	(Dainese et al. 2017)	(Dainese et al. 2017)	Mt. Baldo, north-east Italy	Italy	1334	1989	2009	20	P	0.3	Centre	2200	1200	1000	407.155	203.578	60.923	0.251	0.097	6.863
1534	Asperula aristata subsp. oreophila	(Dainese et al. 2017)	(Dainese et al. 2017)	Mt. Baldo, north-east Italy	Italy	1334	1989	2009	20	P	0.3	Centre	2200	1210	990	-360.373	-180.187	61.029	0.242	0.095	6.806
1535	Festuca alpestris	(Dainese et al. 2017)	(Dainese et al. 2017)	Mt. Baldo, north-east Italy	Italy	1334	1989	2009	20	P	0.3	Centre	2200	1210	990	92.9442	46.4721	61.029	0.242	0.095	6.806
1536	Gymnadenia odoratissima	(Dainese et al. 2017)	(Dainese et al. 2017)	Mt. Baldo, north-east Italy	Italy	1334	1989	2009	20	P	0.3	Centre	2200	1210	990	7.41098	3.70549	61.029	0.242	0.095	6.806
1537	Helianthemum alpestre	(Dainese et al. 2017)	(Dainese et al. 2017)	Mt. Baldo, north-east Italy	Italy	1334	1989	2009	20	P	0.3	Centre	2200	1210	990	23.5188	11.7594	61.029	0.242	0.095	6.806
1538	Hieracium lactucella	(Dainese et al. 2017)	(Dainese et al. 2017)	Mt. Baldo, north-east Italy	Italy	1334	1989	2009	20	P	0.3	Centre	2200	1210	990	1.60336	0.80168	61.029	0.242	0.095	6.806
1539	Asphodelus albus	(Dainese et al. 2017)	(Dainese et al. 2017)	Mt. Baldo, north-east Italy	Italy	1334	1989	2009	20	P	0.3	Centre	2200	1220	980	-110.295	-55.1473	60.951	0.208	0.098	6.749
1540	Athamanta cretensis	(Dainese et al. 2017)	(Dainese et al. 2017)	Mt. Baldo, north-east Italy	Italy	1334	1989	2009	20	P	0.3	Centre	2200	1220	980	-127.231	-63.6155	60.951	0.208	0.098	6.749
1541	Hieracium lachenalii	(Dainese et al. 2017)	(Dainese et al. 2017)	Mt. Baldo, north-east Italy	Italy	1334	1989	2009	20	P	0.3	Centre	2200	1220	980	-159.905	-79.9527	60.951	0.208	0.098	6.749
1542	Paederota bonarota	(Dainese et al. 2017)	(Dainese et al. 2017)	Mt. Baldo, north-east Italy	Italy	1334	1989	2009	20	P	0.3	Centre	2200	1220	980	-101.614	-50.8071	60.951	0.208	0.098	6.749
1543	Rubus saxatilis	(Dainese et al. 2017)	(Dainese et al. 2017)	Mt. Baldo, north-east Italy	Italy	1334	1989	2009	20	P	0.3	Centre	2200	1220	980	-131.151	-65.5754	60.951	0.208	0.098	6.749
1544	Traunsteinera globosa	(Dainese et al. 2017)	(Dainese et al. 2017)	Mt. Baldo, north-east Italy	Italy	1334	1989	2009	20	P	0.3	Centre	2200	1220	980	48.6245	24.3122	60.951	0.208	0.098	6.749
1545	Arabis ciliata	(Dainese et al. 2017)	(Dainese et al. 2017)	Mt. Baldo, north-east Italy	Italy	1334	1989	2009	20	P	0.3	Centre	2200	1230	970	-23.2825	-11.6412	60.836	0.184	0.108	6.692
1546	Aster bellidiastrum	(Dainese et al. 2017)	(Dainese et al. 2017)	Mt. Baldo, north-east Italy	Italy	1334	1989	2009	20	P	0.3	Centre	2200	1230	970	-98.3102	-49.1551	60.836	0.184	0.108	6.692
1547	Centaurea nigrescens subsp. transalpina	(Dainese et al. 2017)	(Dainese et al. 2017)	Mt. Baldo, north-east Italy	Italy	1334	1989	2009	20	P	0.3	Centre	2200	1230	970	485.684	242.842	60.836	0.184	0.108	6.692
1548	Physoplexis comosa	(Dainese et al. 2017)	(Dainese et al. 2017)	Mt. Baldo, north-east Italy	Italy	1334	1989	2009	20	P	0.3	Centre	2200	1230	970	-461.045	-230.523	60.836	0.184	0.108	6.692
1549	Thelypteris phegopteris	(Dainese et al. 2017)	(Dainese et al. 2017)	Mt. Baldo, north-east Italy	Italy	1334	1989	2009	20	P	0.3	Centre	2200	1230	970	490.259	245.13	60.836	0.184	0.108	6.692
1550	Carlina acaulis	(Dainese et al. 2017)	(Dainese et al. 2017)	Mt. Baldo, north-east Italy	Italy	1334	1989	2009	20	P	0.3	Centre	2200	1240	960	33.4205	16.7102	60.498	0.196	0.125	6.636
1551	Crocus albiflorus	(Dainese et al. 2017)	(Dainese et al. 2017)	Mt. Baldo, north-east Italy	Italy	1334	1989	2009	20	P	0.3	Centre	2200	1240	960	249.858	124.929	60.498	0.196	0.125	6.636
1552	Agrostis tenuis	(Dainese et al. 2017)	(Dainese et al. 2017)	Mt. Baldo, north-east Italy	Italy	1334	1989	2009	20	P	0.3	Centre	2200	1250	950	-47.6395	-23.8198	60.21	0.194	0.126	6.579
1553	Leontopodium alpinum	(Dainese et al. 2017)	(Dainese et al. 2017)	Mt. Baldo, north-east Italy	Italy	1334	1989	2009	20	P	0.3	Centre	2200	1250	950	171.432	85.716	60.21	0.194	0.126	6.579
1554	Lonicera alpigena	(Dainese et al. 2017)	(Dainese et al. 2017)	Mt. Baldo, north-east Italy	Italy	1334	1989	2009	20	P	0.3	Centre	2200	1250	950	43.8323	21.9161	60.21	0.194	0.126	6.579
1555	Carex ornithopoda	(Dainese et al. 2017)	(Dainese et al. 2017)	Mt. Baldo, north-east Italy	Italy	1334	1989	2009	20	P	0.3	Centre	2200	1260	940	6.2883	3.14415	59.78	0.197	0.114	6.522
1556	Digitalis grandiflora	(Dainese et al. 2017)	(Dainese et al. 2017)	Mt. Baldo, north-east Italy	Italy	1334	1989	2009	20	P	0.3	Centre	2200	1260	940	298.255	149.127	59.78	0.197	0.114	6.522
1557	Pinguicula vulgaris agg.	(Dainese et al. 2017)	(Dainese et al. 2017)	Mt. Baldo, north-east Italy	Italy	1334	1989	2009	20	P	0.3	Centre	2200	1260	940	259.941	129.971	59.78	0.197	0.114	6.522
1558	Senecio cacaliaster	(Dainese et al. 2017)	(Dainese et al. 2017)	Mt. Baldo, north-east Italy	Italy	1334	1989	2009	20	P	0.3	Centre	2200	1260	940	351.608	175.804	59.78	0.197	0.114	6.522
1559	Trollius europaeus	(Dainese et al. 2017)	(Dainese et al. 2017)	Mt. Baldo, north-east Italy	Italy	1334	1989	2009	20	P	0.3	Centre	2200	1260	940	176.06	88.0298	59.78	0.197	0.114	6.522
1560	Cirsium eriophorum subsp. eriophorum	(Dainese et al. 2017)	(Dainese et al. 2017)	Mt. Baldo, north-east Italy	Italy	1334	1989	2009	20	P	0.3	Centre	2200	1270	930	55.9433	27.9716	59.015	0.188	0.114	6.465
1561	Dactylorhiza fuchsii	(Dainese et al. 2017)	(Dainese et al. 2017)	Mt. Baldo, north-east Italy	Italy	1334	1989	2009	20	P	0.3	Centre	2200	1270	930	15.0952	7.54761	59.015	0.188	0.114	6.465
1562	Dactylorhiza traunsteineri subsp. lapponica	(Dainese et al. 2017)	(Dainese et al. 2017)	Mt. Baldo, north-east Italy	Italy	1334	1989	2009	20	P	0.3	Centre	2200	1270	930	235.608	117.804	59.015	0.188	0.114	6.465
1563	Eriophorum latifolium	(Dainese et al. 2017)	(Dainese et al. 2017)	Mt. Baldo, north-east Italy	Italy	1334	1989	2009	20	P	0.3	Centre	2200	1270	930	281.772	140.886	59.015	0.188	0.114	6.465
1564	Barbarea bracteosa	(Dainese et al. 2017)	(Dainese et al. 2017)	Mt. Baldo, north-east Italy	Italy	1334	1989	2009	20	P	0.3	Centre	2200	1280	920	56.1053	28.0526	58.824	0.157	0.106	6.408
1565	Dactylorhiza incarnata	(Dainese et al. 2017)	(Dainese et al. 2017)	Mt. Baldo, north-east Italy	Italy	1334	1989	2009	20	P	0.3	Centre	2200	1280	920	130.735	65.3674	58.824	0.157	0.106	6.408
1566	Paradisea liliastrum	(Dainese et al. 2017)	(Dainese et al. 2017)	Mt. Baldo, north-east Italy	Italy	1334	1989	2009	20	P	0.3	Centre	2200	1280	920	290.007	145.003	58.824	0.157	0.106	6.408
1567	Viola tricolor subsp. subalpina	(Dainese et al. 2017)	(Dainese et al. 2017)	Mt. Baldo, north-east Italy	Italy	1334	1989	2009	20	P	0.3	Centre	2200	1280	920	35.9213	17.9607	58.824	0.157	0.106	6.408
1568	Aconitum paniculatum	(Dainese et al. 2017)	(Dainese et al. 2017)	Mt. Baldo, north-east Italy	Italy	1334	1989	2009	20	P	0.3	Centre	2200	1290	910	801.726	400.863	58.381	0.141	0.112	6.351
1569	Coeloglossum viride	(Dainese et al. 2017)	(Dainese et al. 2017)	Mt. Baldo, north-east Italy	Italy	1334	1989	2009	20	P	0.3	Centre	2200	1290	910	-37.2186	-18.6093	58.381	0.141	0.112	6.351
1570	Galium aristatum	(Dainese et al. 2017)	(Dainese et al. 2017)	Mt. Baldo, north-east Italy	Italy	1334	1989	2009	20	P	0.3	Centre	2200	1290	910	467.693	233.847	58.381	0.141	0.112	6.351
1571	Hieracium humile	(Dainese et al. 2017)	(Dainese et al. 2017)	Mt. Baldo, north-east Italy	Italy	1334	1989	2009	20	P	0.3	Centre	2200	1290	910	-554.756	-277.378	58.381	0.141	0.112	6.351
1572	Calamagrostis arundinacea	(Dainese et al. 2017)	(Dainese et al. 2017)	Mt. Baldo, north-east Italy	Italy	1334	1989	2009	20	P	0.3	Centre	2200	1300	900	106.608	53.3041	57.997	0.139	0.118	6.294
1573	Carum carvi	(Dainese et al. 2017)	(Dainese et al. 2017)	Mt. Baldo, north-east Italy	Italy	1334	1989	2009	20	P	0.3	Centre	2200	1300	900	55.5545	27.7772	57.997	0.139	0.118	6.294
1574	Galium Xcentroniae	(Dainese et al. 2017)	(Dainese et al. 2017)	Mt. Baldo, north-east Italy	Italy	1334	1989	2009	20	P	0.3	Centre	2200	1300	900	-60.8851	-30.4426	57.997	0.139	0.118	6.294
1575	Verbascum alpinum	(Dainese et al. 2017)	(Dainese et al. 2017)	Mt. Baldo, north-east Italy	Italy	1334	1989	2009	20	P	0.3	Centre	2200	1300	900	231.918	115.959	57.997	0.139	0.118	6.294
1576	Coronilla vaginalis	(Dainese et al. 2017)	(Dainese et al. 2017)	Mt. Baldo, north-east Italy	Italy	1334	1989	2009	20	P	0.3	Centre	2200	1310	890	-261.525	-130.763	57.43	0.133	0.116	6.237
1577	Geranium sylvaticum	(Dainese et al. 2017)	(Dainese et al. 2017)	Mt. Baldo, north-east Italy	Italy	1334	1989	2009	20	P	0.3	Centre	2200	1310	890	-31.7722	-15.8861	57.43	0.133	0.116	6.237
1578	Geum rivale	(Dainese et al. 2017)	(Dainese et al. 2017)	Mt. Baldo, north-east Italy	Italy	1334	1989	2009	20	P	0.3	Centre	2200	1310	890	31.6938	15.8469	57.43	0.133	0.116	6.237
1579	Phyteuma ovatum	(Dainese et al. 2017)	(Dainese et al. 2017)	Mt. Baldo, north-east Italy	Italy	1334	1989	2009	20	P	0.3	Centre	2200	1310	890	158.538	79.2688	57.43	0.133	0.116	6.237
1580	Alchemilla strigosula	(Dainese et al. 2017)	(Dainese et al. 2017)	Mt. Baldo, north-east Italy	Italy	1334	1989	2009	20	P	0.3	Centre	2200	1320	880	-496.373	-248.186	56.818	0.146	0.117	6.18
1581	Carduus defloratus subsp. tridentinus	(Dainese et al. 2017)	(Dainese et al. 2017)	Mt. Baldo, north-east Italy	Italy	1334	1989	2009	20	P	0.3	Centre	2200	1320	880	81.2668	40.6334	56.818	0.146	0.117	6.18
1582	Epilobium palustre	(Dainese et al. 2017)	(Dainese et al. 2017)	Mt. Baldo, north-east Italy	Italy	1334	1989	2009	20	P	0.3	Centre	2200	1320	880	247.455	123.728	56.818	0.146	0.117	6.18
1583	Melampyrum pratense	(Dainese et al. 2017)	(Dainese et al. 2017)	Mt. Baldo, north-east Italy	Italy	1334	1989	2009	20	P	0.3	Centre	2200	1320	880	-80.9658	-40.4829	56.818	0.146	0.117	6.18
1584	Pinus mugo	(Dainese et al. 2017)	(Dainese et al. 2017)	Mt. Baldo, north-east Italy	Italy	1334	1989	2009	20	P	0.3	Centre	2200	1320	880	-21.3974	-10.6987	56.818	0.146	0.117	6.18
1585	Sambucus racemosa	(Dainese et al. 2017)	(Dainese et al. 2017)	Mt. Baldo, north-east Italy	Italy	1334	1989	2009	20	P	0.3	Centre	2200	1320	880	74.8808	37.4404	56.818	0.146	0.117	6.18
1586	Veratrum album subsp. lobelianum	(Dainese et al. 2017)	(Dainese et al. 2017)	Mt. Baldo, north-east Italy	Italy	1334	1989	2009	20	P	0.3	Centre	2200	1320	880	48.6278	24.3139	56.818	0.146	0.117	6.18
1587	Arabis pauciflora	(Dainese et al. 2017)	(Dainese et al. 2017)	Mt. Baldo, north-east Italy	Italy	1334	1989	2009	20	P	0.3	Centre	2200	1330	870	-231.337	-115.669	56.335	0.165	0.109	6.123
1588	Festuca trachyphylla	(Dainese et al. 2017)	(Dainese et al. 2017)	Mt. Baldo, north-east Italy	Italy	1334	1989	2009	20	P	0.3	Centre	2200	1330	870	15.1611	7.58054	56.335	0.165	0.109	6.123
1589	Gagea fistulosa	(Dainese et al. 2017)	(Dainese et al. 2017)	Mt. Baldo, north-east Italy	Italy	1334	1989	2009	20	P	0.3	Centre	2200	1340	860	257.324	128.662	55.801	0.172	0.092	6.067
1590	Ranunculus venetus	(Dainese et al. 2017)	(Dainese et al. 2017)	Mt. Baldo, north-east Italy	Italy	1334	1989	2009	20	P	0.3	Centre	2200	1340	860	63.5313	31.7657	55.801	0.172	0.092	6.067
1591	Scorzonera rosea	(Dainese et al. 2017)	(Dainese et al. 2017)	Mt. Baldo, north-east Italy	Italy	1334	1989	2009	20	P	0.3	Centre	2200	1340	860	506.108	253.054	55.801	0.172	0.092	6.067
1592	Senecio gaudinii	(Dainese et al. 2017)	(Dainese et al. 2017)	Mt. Baldo, north-east Italy	Italy	1334	1989	2009	20	P	0.3	Centre	2200	1340	860	-17.633	-8.81648	55.801	0.172	0.092	6.067
1593	Trisetum argenteum	(Dainese et al. 2017)	(Dainese et al. 2017)	Mt. Baldo, north-east Italy	Italy	1334	1989	2009	20	P	0.3	Centre	2200	1340	860	62.6586	31.3293	55.801	0.172	0.092	6.067
1594	Aster alpinus	(Dainese et al. 2017)	(Dainese et al. 2017)	Mt. Baldo, north-east Italy	Italy	1334	1989	2009	20	P	0.3	Centre	2200	1350	850	43.1549	21.5774	55.386	0.177	0.066	6.01
1595	Luzula sylvatica subsp. sieberi	(Dainese et al. 2017)	(Dainese et al. 2017)	Mt. Baldo, north-east Italy	Italy	1334	1989	2009	20	P	0.3	Centre	2200	1350	850	55.1928	27.5964	55.386	0.177	0.066	6.01
1596	Thalictrum aquilegiifolium	(Dainese et al. 2017)	(Dainese et al. 2017)	Mt. Baldo, north-east Italy	Italy	1334	1989	2009	20	P	0.3	Centre	2200	1350	850	166.459	83.2294	55.386	0.177	0.066	6.01
1597	Gentianella ciliata	(Dainese et al. 2017)	(Dainese et al. 2017)	Mt. Baldo, north-east Italy	Italy	1334	1989	2009	20	P	0.3	Centre	2200	1360	840	228.195	114.097	55.042	0.195	0.049	5.953
1598	Lonicera nigra	(Dainese et al. 2017)	(Dainese et al. 2017)	Mt. Baldo, north-east Italy	Italy	1334	1989	2009	20	P	0.3	Centre	2200	1360	840	658.955	329.477	55.042	0.195	0.049	5.953
1599	Pimpinella alpestris	(Dainese et al. 2017)	(Dainese et al. 2017)	Mt. Baldo, north-east Italy	Italy	1334	1989	2009	20	P	0.3	Centre	2200	1360	840	51.4109	25.7055	55.042	0.195	0.049	5.953
1600	Polygonum bistorta	(Dainese et al. 2017)	(Dainese et al. 2017)	Mt. Baldo, north-east Italy	Italy	1334	1989	2009	20	P	0.3	Centre	2200	1360	840	75.6938	37.8469	55.042	0.195	0.049	5.953
1601	Achillea distans	(Dainese et al. 2017)	(Dainese et al. 2017)	Mt. Baldo, north-east Italy	Italy	1334	1989	2009	20	P	0.3	Centre	2200	1370	830	36.3808	18.1904	54.759	0.205	0.04	5.896
1602	Campanula scheuchzeri	(Dainese et al. 2017)	(Dainese et al. 2017)	Mt. Baldo, north-east Italy	Italy	1334	1989	2009	20	P	0.3	Centre	2200	1370	830	42.3177	21.1588	54.759	0.205	0.04	5.896
1603	Epilobium alsinifolium	(Dainese et al. 2017)	(Dainese et al. 2017)	Mt. Baldo, north-east Italy	Italy	1334	1989	2009	20	P	0.3	Centre	2200	1370	830	127.082	63.5409	54.759	0.205	0.04	5.896
1604	Hypericum maculatum	(Dainese et al. 2017)	(Dainese et al. 2017)	Mt. Baldo, north-east Italy	Italy	1334	1989	2009	20	P	0.3	Centre	2200	1370	830	119.305	59.6523	54.759	0.205	0.04	5.896
1605	Ranunculus oreophilus	(Dainese et al. 2017)	(Dainese et al. 2017)	Mt. Baldo, north-east Italy	Italy	1334	1989	2009	20	P	0.3	Centre	2200	1370	830	-148.918	-74.4591	54.759	0.205	0.04	5.896
1606	Acinos alpinus	(Dainese et al. 2017)	(Dainese et al. 2017)	Mt. Baldo, north-east Italy	Italy	1334	1989	2009	20	P	0.3	Centre	2200	1380	820	-61.7233	-30.8616	54.282	0.192	0.047	5.839
1607	Circaea alpina	(Dainese et al. 2017)	(Dainese et al. 2017)	Mt. Baldo, north-east Italy	Italy	1334	1989	2009	20	P	0.3	Centre	2200	1380	820	308.439	154.22	54.282	0.192	0.047	5.839
1608	Aconitum lycoctonum	(Dainese et al. 2017)	(Dainese et al. 2017)	Mt. Baldo, north-east Italy	Italy	1334	1989	2009	20	P	0.3	Centre	2200	1400	800	-54.0734	-27.0367	51.924	0.193	0.079	5.725
1609	Carex leporina	(Dainese et al. 2017)	(Dainese et al. 2017)	Mt. Baldo, north-east Italy	Italy	1334	1989	2009	20	P	0.3	Centre	2200	1400	800	182.991	91.4953	51.924	0.193	0.079	5.725
1610	Clematis alpina	(Dainese et al. 2017)	(Dainese et al. 2017)	Mt. Baldo, north-east Italy	Italy	1334	1989	2009	20	P	0.3	Centre	2200	1400	800	31.9612	15.9806	51.924	0.193	0.079	5.725
1611	Phyteuma zahlbruckneri	(Dainese et al. 2017)	(Dainese et al. 2017)	Mt. Baldo, north-east Italy	Italy	1334	1989	2009	20	P	0.3	Centre	2200	1400	800	41.3721	20.6861	51.924	0.193	0.079	5.725
1612	Polygala alpestris	(Dainese et al. 2017)	(Dainese et al. 2017)	Mt. Baldo, north-east Italy	Italy	1334	1989	2009	20	P	0.3	Centre	2200	1400	800	84.1721	42.0861	51.924	0.193	0.079	5.725
1613	Vaccinium vitis-idaea	(Dainese et al. 2017)	(Dainese et al. 2017)	Mt. Baldo, north-east Italy	Italy	1334	1989	2009	20	P	0.3	Centre	2200	1400	800	-44.0429	-22.0215	51.924	0.193	0.079	5.725
1614	Avenella flexuosa	(Dainese et al. 2017)	(Dainese et al. 2017)	Mt. Baldo, north-east Italy	Italy	1334	1989	2009	20	P	0.3	Centre	2200	1410	790	-127.629	-63.8144	50.79	0.194	0.092	5.668
1615	Thesium alpinum	(Dainese et al. 2017)	(Dainese et al. 2017)	Mt. Baldo, north-east Italy	Italy	1334	1989	2009	20	P	0.3	Centre	2200	1410	790	178.367	89.1835	50.79	0.194	0.092	5.668
1616	Vaccinium myrtillus	(Dainese et al. 2017)	(Dainese et al. 2017)	Mt. Baldo, north-east Italy	Italy	1334	1989	2009	20	P	0.3	Centre	2200	1410	790	-85.3722	-42.6861	50.79	0.194	0.092	5.668
1617	Campanula witasekiana	(Dainese et al. 2017)	(Dainese et al. 2017)	Mt. Baldo, north-east Italy	Italy	1334	1989	2009	20	P	0.3	Centre	2200	1420	780	-212.966	-106.483	49.696	0.193	0.106	5.611
1618	Chaerophyllum villarsii	(Dainese et al. 2017)	(Dainese et al. 2017)	Mt. Baldo, north-east Italy	Italy	1334	1989	2009	20	P	0.3	Centre	2200	1420	780	12.3887	6.19437	49.696	0.193	0.106	5.611
1619	Doronicum austriacum	(Dainese et al. 2017)	(Dainese et al. 2017)	Mt. Baldo, north-east Italy	Italy	1334	1989	2009	20	P	0.3	Centre	2200	1420	780	360.537	180.268	49.696	0.193	0.106	5.611
1620	Gnaphalium sylvaticum	(Dainese et al. 2017)	(Dainese et al. 2017)	Mt. Baldo, north-east Italy	Italy	1334	1989	2009	20	P	0.3	Centre	2200	1420	780	202.695	101.347	49.696	0.193	0.106	5.611
1621	Plantago atrata agg.	(Dainese et al. 2017)	(Dainese et al. 2017)	Mt. Baldo, north-east Italy	Italy	1334	1989	2009	20	P	0.3	Centre	2200	1420	780	34.3046	17.1523	49.696	0.193	0.106	5.611
1622	Campanula barbata	(Dainese et al. 2017)	(Dainese et al. 2017)	Mt. Baldo, north-east Italy	Italy	1334	1989	2009	20	P	0.3	Centre	2200	1430	770	-178.611	-89.3053	48.642	0.191	0.113	5.554
1623	Luzula luzulina	(Dainese et al. 2017)	(Dainese et al. 2017)	Mt. Baldo, north-east Italy	Italy	1334	1989	2009	20	P	0.3	Centre	2200	1430	770	164.942	82.4709	48.642	0.191	0.113	5.554
1624	Phyteuma orbiculare	(Dainese et al. 2017)	(Dainese et al. 2017)	Mt. Baldo, north-east Italy	Italy	1334	1989	2009	20	P	0.3	Centre	2200	1430	770	-131.633	-65.8165	48.642	0.191	0.113	5.554
1625	Aposeris foetida	(Dainese et al. 2017)	(Dainese et al. 2017)	Mt. Baldo, north-east Italy	Italy	1334	1989	2009	20	P	0.3	Centre	2200	1440	760	61.7268	30.8634	47.22	0.18	0.115	5.498
1626	Dryopteris villarii subsp. villarii	(Dainese et al. 2017)	(Dainese et al. 2017)	Mt. Baldo, north-east Italy	Italy	1334	1989	2009	20	P	0.3	Centre	2200	1440	760	42.5398	21.2699	47.22	0.18	0.115	5.498
1627	Festuca paniculata	(Dainese et al. 2017)	(Dainese et al. 2017)	Mt. Baldo, north-east Italy	Italy	1334	1989	2009	20	P	0.3	Centre	2200	1440	760	-171.734	-85.8668	47.22	0.18	0.115	5.498
1628	Helianthemum grandiflorum	(Dainese et al. 2017)	(Dainese et al. 2017)	Mt. Baldo, north-east Italy	Italy	1334	1989	2009	20	P	0.3	Centre	2200	1440	760	-160.303	-80.1517	47.22	0.18	0.115	5.498
1629	Ranunculus braun-blanquetii	(Dainese et al. 2017)	(Dainese et al. 2017)	Mt. Baldo, north-east Italy	Italy	1334	1989	2009	20	P	0.3	Centre	2200	1440	760	-51.3115	-25.6557	47.22	0.18	0.115	5.498
1630	Avenula praeusta	(Dainese et al. 2017)	(Dainese et al. 2017)	Mt. Baldo, north-east Italy	Italy	1334	1989	2009	20	P	0.3	Centre	2200	1450	750	-99.5609	-49.7804	45.634	0.172	0.116	5.441
1631	Euphrasia salisburgensis	(Dainese et al. 2017)	(Dainese et al. 2017)	Mt. Baldo, north-east Italy	Italy	1334	1989	2009	20	P	0.3	Centre	2200	1450	750	135.618	67.8091	45.634	0.172	0.116	5.441
1632	Gentiana acaulis	(Dainese et al. 2017)	(Dainese et al. 2017)	Mt. Baldo, north-east Italy	Italy	1334	1989	2009	20	P	0.3	Centre	2200	1450	750	52.1608	26.0804	45.634	0.172	0.116	5.441
1633	Gentiana verna	(Dainese et al. 2017)	(Dainese et al. 2017)	Mt. Baldo, north-east Italy	Italy	1334	1989	2009	20	P	0.3	Centre	2200	1450	750	24.106	12.053	45.634	0.172	0.116	5.441
1634	Ligusticum lucidum subsp. seguieri	(Dainese et al. 2017)	(Dainese et al. 2017)	Mt. Baldo, north-east Italy	Italy	1334	1989	2009	20	P	0.3	Centre	2200	1450	750	122.285	61.1425	45.634	0.172	0.116	5.441
1635	Poa violacea	(Dainese et al. 2017)	(Dainese et al. 2017)	Mt. Baldo, north-east Italy	Italy	1334	1989	2009	20	P	0.3	Centre	2200	1450	750	197.602	98.8008	45.634	0.172	0.116	5.441
1636	Polystichum lonchitis	(Dainese et al. 2017)	(Dainese et al. 2017)	Mt. Baldo, north-east Italy	Italy	1334	1989	2009	20	P	0.3	Centre	2200	1450	750	-157.389	-78.6947	45.634	0.172	0.116	5.441
1637	Viola biflora	(Dainese et al. 2017)	(Dainese et al. 2017)	Mt. Baldo, north-east Italy	Italy	1334	1989	2009	20	P	0.3	Centre	2200	1450	750	0.386138	0.193069	45.634	0.172	0.116	5.441
1638	Crepis alpestris	(Dainese et al. 2017)	(Dainese et al. 2017)	Mt. Baldo, north-east Italy	Italy	1334	1989	2009	20	P	0.3	Centre	2200	1460	740	99.6824	49.8412	43.871	0.154	0.12	5.384
1639	Cystopteris montana	(Dainese et al. 2017)	(Dainese et al. 2017)	Mt. Baldo, north-east Italy	Italy	1334	1989	2009	20	P	0.3	Centre	2200	1460	740	163.41	81.705	43.871	0.154	0.12	5.384
1640	Laserpitium peucedanoides	(Dainese et al. 2017)	(Dainese et al. 2017)	Mt. Baldo, north-east Italy	Italy	1334	1989	2009	20	P	0.3	Centre	2200	1460	740	171.795	85.8977	43.871	0.154	0.12	5.384
1641	Linum perenne subsp. alpinum	(Dainese et al. 2017)	(Dainese et al. 2017)	Mt. Baldo, north-east Italy	Italy	1334	1989	2009	20	P	0.3	Centre	2200	1460	740	171.608	85.8042	43.871	0.154	0.12	5.384
1642	Pedicularis comosa	(Dainese et al. 2017)	(Dainese et al. 2017)	Mt. Baldo, north-east Italy	Italy	1334	1989	2009	20	P	0.3	Centre	2200	1460	740	-42.1366	-21.0683	43.871	0.154	0.12	5.384
1643	Ranunculus platanifolius	(Dainese et al. 2017)	(Dainese et al. 2017)	Mt. Baldo, north-east Italy	Italy	1334	1989	2009	20	P	0.3	Centre	2200	1460	740	161.876	80.938	43.871	0.154	0.12	5.384
1644	Silene vulgaris subsp. glareosa	(Dainese et al. 2017)	(Dainese et al. 2017)	Mt. Baldo, north-east Italy	Italy	1334	1989	2009	20	P	0.3	Centre	2200	1460	740	-26.1549	-13.0774	43.871	0.154	0.12	5.384
1645	Thlaspi alpestre	(Dainese et al. 2017)	(Dainese et al. 2017)	Mt. Baldo, north-east Italy	Italy	1334	1989	2009	20	P	0.3	Centre	2200	1460	740	207.577	103.788	43.871	0.154	0.12	5.384
1646	Valeriana saxatilis	(Dainese et al. 2017)	(Dainese et al. 2017)	Mt. Baldo, north-east Italy	Italy	1334	1989	2009	20	P	0.3	Centre	2200	1460	740	-180.31	-90.1551	43.871	0.154	0.12	5.384
1647	Alchemilla nitida	(Dainese et al. 2017)	(Dainese et al. 2017)	Mt. Baldo, north-east Italy	Italy	1334	1989	2009	20	P	0.3	Centre	2200	1470	730	-234.214	-117.107	42.382	0.157	0.126	5.327
1648	Epilobium collinum	(Dainese et al. 2017)	(Dainese et al. 2017)	Mt. Baldo, north-east Italy	Italy	1334	1989	2009	20	P	0.3	Centre	2200	1470	730	-5.84661	-2.92331	42.382	0.157	0.126	5.327
1649	Homogyne alpina	(Dainese et al. 2017)	(Dainese et al. 2017)	Mt. Baldo, north-east Italy	Italy	1334	1989	2009	20	P	0.3	Centre	2200	1470	730	-124.106	-62.0532	42.382	0.157	0.126	5.327
1650	Rumex alpestris	(Dainese et al. 2017)	(Dainese et al. 2017)	Mt. Baldo, north-east Italy	Italy	1334	1989	2009	20	P	0.3	Centre	2200	1470	730	5.36749	2.68375	42.382	0.157	0.126	5.327
1651	Scrophularia juratensis	(Dainese et al. 2017)	(Dainese et al. 2017)	Mt. Baldo, north-east Italy	Italy	1334	1989	2009	20	P	0.3	Centre	2200	1470	730	-257.341	-128.671	42.382	0.157	0.126	5.327
1652	Valeriana montana	(Dainese et al. 2017)	(Dainese et al. 2017)	Mt. Baldo, north-east Italy	Italy	1334	1989	2009	20	P	0.3	Centre	2200	1470	730	93.7998	46.8999	42.382	0.157	0.126	5.327
1653	Alnus viridis	(Dainese et al. 2017)	(Dainese et al. 2017)	Mt. Baldo, north-east Italy	Italy	1334	1989	2009	20	P	0.3	Centre	2200	1480	720	-148.279	-74.1393	41.067	0.168	0.13	5.27
1654	Antennaria dioica	(Dainese et al. 2017)	(Dainese et al. 2017)	Mt. Baldo, north-east Italy	Italy	1334	1989	2009	20	P	0.3	Centre	2200	1480	720	55.9213	27.9607	41.067	0.168	0.13	5.27
1655	Chenopodium bonus-henricus	(Dainese et al. 2017)	(Dainese et al. 2017)	Mt. Baldo, north-east Italy	Italy	1334	1989	2009	20	P	0.3	Centre	2200	1480	720	94.3046	47.1523	41.067	0.168	0.13	5.27
1656	Festuca nigrescens	(Dainese et al. 2017)	(Dainese et al. 2017)	Mt. Baldo, north-east Italy	Italy	1334	1989	2009	20	P	0.3	Centre	2200	1480	720	-242.005	-121.003	41.067	0.168	0.13	5.27
1657	Gentianella anisodonta	(Dainese et al. 2017)	(Dainese et al. 2017)	Mt. Baldo, north-east Italy	Italy	1334	1989	2009	20	P	0.3	Centre	2200	1480	720	-54.2158	-27.1079	41.067	0.168	0.13	5.27
1658	Myosotis alpestris	(Dainese et al. 2017)	(Dainese et al. 2017)	Mt. Baldo, north-east Italy	Italy	1334	1989	2009	20	P	0.3	Centre	2200	1480	720	-150.96	-75.4799	41.067	0.168	0.13	5.27
1659	Nardus stricta	(Dainese et al. 2017)	(Dainese et al. 2017)	Mt. Baldo, north-east Italy	Italy	1334	1989	2009	20	P	0.3	Centre	2200	1480	720	47.1617	23.5809	41.067	0.168	0.13	5.27
1660	Cirsium acaule	(Dainese et al. 2017)	(Dainese et al. 2017)	Mt. Baldo, north-east Italy	Italy	1334	1989	2009	20	P	0.3	Centre	2200	1490	710	221.91	110.955	39.945	0.221	0.112	5.213
1661	Anthyllis montana subsp. jacquinii	(Dainese et al. 2017)	(Dainese et al. 2017)	Mt. Baldo, north-east Italy	Italy	1334	1989	2009	20	P	0.3	Centre	2200	1500	700	327.082	163.541	39.038	0.256	0.087	5.156
1662	Arnica montana	(Dainese et al. 2017)	(Dainese et al. 2017)	Mt. Baldo, north-east Italy	Italy	1334	1989	2009	20	P	0.3	Centre	2200	1500	700	-6.93584	-3.46792	39.038	0.256	0.087	5.156
1663	Gagea minima	(Dainese et al. 2017)	(Dainese et al. 2017)	Mt. Baldo, north-east Italy	Italy	1334	1989	2009	20	P	0.3	Centre	2200	1500	700	132.607	66.3033	39.038	0.256	0.087	5.156
1664	Gentiana clusii subsp. clusii	(Dainese et al. 2017)	(Dainese et al. 2017)	Mt. Baldo, north-east Italy	Italy	1334	1989	2009	20	P	0.3	Centre	2200	1500	700	14.087	7.0435	39.038	0.256	0.087	5.156
1665	Gymnocarpium dryopteris	(Dainese et al. 2017)	(Dainese et al. 2017)	Mt. Baldo, north-east Italy	Italy	1334	1989	2009	20	P	0.3	Centre	2200	1500	700	298.12	149.06	39.038	0.256	0.087	5.156
1666	Lychnis flos-jovis	(Dainese et al. 2017)	(Dainese et al. 2017)	Mt. Baldo, north-east Italy	Italy	1334	1989	2009	20	P	0.3	Centre	2200	1500	700	329.598	164.799	39.038	0.256	0.087	5.156
1667	Orobanche reticulata	(Dainese et al. 2017)	(Dainese et al. 2017)	Mt. Baldo, north-east Italy	Italy	1334	1989	2009	20	P	0.3	Centre	2200	1500	700	241.175	120.588	39.038	0.256	0.087	5.156
1668	Polygonum viviparum	(Dainese et al. 2017)	(Dainese et al. 2017)	Mt. Baldo, north-east Italy	Italy	1334	1989	2009	20	P	0.3	Centre	2200	1500	700	6.69701	3.34851	39.038	0.256	0.087	5.156
1669	Primula auricula	(Dainese et al. 2017)	(Dainese et al. 2017)	Mt. Baldo, north-east Italy	Italy	1334	1989	2009	20	P	0.3	Centre	2200	1500	700	-117.249	-58.6245	39.038	0.256	0.087	5.156
1670	Saxifraga mutata	(Dainese et al. 2017)	(Dainese et al. 2017)	Mt. Baldo, north-east Italy	Italy	1334	1989	2009	20	P	0.3	Centre	2200	1500	700	117.85	58.9248	39.038	0.256	0.087	5.156
1671	Bupleurum ranunculoides	(Dainese et al. 2017)	(Dainese et al. 2017)	Mt. Baldo, north-east Italy	Italy	1334	1989	2009	20	P	0.3	Centre	2200	1510	690	-133.978	-66.9891	37.92	0.289	0.079	5.099
1672	Calamagrostis villosa	(Dainese et al. 2017)	(Dainese et al. 2017)	Mt. Baldo, north-east Italy	Italy	1334	1989	2009	20	P	0.3	Centre	2200	1510	690	-238.98	-119.49	37.92	0.289	0.079	5.099
1673	Carex sempervirens	(Dainese et al. 2017)	(Dainese et al. 2017)	Mt. Baldo, north-east Italy	Italy	1334	1989	2009	20	P	0.3	Centre	2200	1510	690	65.7542	32.8771	37.92	0.289	0.079	5.099
1674	Daphne cneorum	(Dainese et al. 2017)	(Dainese et al. 2017)	Mt. Baldo, north-east Italy	Italy	1334	1989	2009	20	P	0.3	Centre	2200	1510	690	288.564	144.282	37.92	0.289	0.079	5.099
1675	Pedicularis tuberosa	(Dainese et al. 2017)	(Dainese et al. 2017)	Mt. Baldo, north-east Italy	Italy	1334	1989	2009	20	P	0.3	Centre	2200	1510	690	-66.0618	-33.0309	37.92	0.289	0.079	5.099
1676	Aconitum napellus subsp. tauricum	(Dainese et al. 2017)	(Dainese et al. 2017)	Mt. Baldo, north-east Italy	Italy	1334	1989	2009	20	P	0.3	Centre	2200	1520	680	151.774	75.887	36.882	0.315	0.058	5.042
1677	Cypripedium calceolus	(Dainese et al. 2017)	(Dainese et al. 2017)	Mt. Baldo, north-east Italy	Italy	1334	1989	2009	20	P	0.3	Centre	2200	1520	680	334.678	167.339	36.882	0.315	0.058	5.042
1678	Knautia baldensis	(Dainese et al. 2017)	(Dainese et al. 2017)	Mt. Baldo, north-east Italy	Italy	1334	1989	2009	20	P	0.3	Centre	2200	1520	680	45.0337	22.5169	36.882	0.315	0.058	5.042
1679	Potentilla crantzii	(Dainese et al. 2017)	(Dainese et al. 2017)	Mt. Baldo, north-east Italy	Italy	1334	1989	2009	20	P	0.3	Centre	2200	1530	670	-157.799	-78.8995	35.796	0.313	0.044	4.985
1680	Ranunculus thora	(Dainese et al. 2017)	(Dainese et al. 2017)	Mt. Baldo, north-east Italy	Italy	1334	1989	2009	20	P	0.3	Centre	2200	1530	670	33.0323	16.5162	35.796	0.313	0.044	4.985
1681	Alchemilla flabellata	(Dainese et al. 2017)	(Dainese et al. 2017)	Mt. Baldo, north-east Italy	Italy	1334	1989	2009	20	P	0.3	Centre	2200	1540	660	-267.488	-133.744	34.598	0.314	0.036	4.928
1682	Alchemilla glabra	(Dainese et al. 2017)	(Dainese et al. 2017)	Mt. Baldo, north-east Italy	Italy	1334	1989	2009	20	P	0.3	Centre	2200	1540	660	205.957	102.978	34.598	0.314	0.036	4.928
1683	Campanula cochleariifolia	(Dainese et al. 2017)	(Dainese et al. 2017)	Mt. Baldo, north-east Italy	Italy	1334	1989	2009	20	P	0.3	Centre	2200	1540	660	-248.672	-124.336	34.598	0.314	0.036	4.928
1684	Galium anisophyllon	(Dainese et al. 2017)	(Dainese et al. 2017)	Mt. Baldo, north-east Italy	Italy	1334	1989	2009	20	P	0.3	Centre	2200	1540	660	20.5893	10.2946	34.598	0.314	0.036	4.928
1685	Gentiana lutea subsp. vardjanii	(Dainese et al. 2017)	(Dainese et al. 2017)	Mt. Baldo, north-east Italy	Italy	1334	1989	2009	20	P	0.3	Centre	2200	1540	660	-139.949	-69.9746	34.598	0.314	0.036	4.928
1686	Phleum alpinum	(Dainese et al. 2017)	(Dainese et al. 2017)	Mt. Baldo, north-east Italy	Italy	1334	1989	2009	20	P	0.3	Centre	2200	1540	660	59.6898	29.8449	34.598	0.314	0.036	4.928
1687	Rumex alpinus	(Dainese et al. 2017)	(Dainese et al. 2017)	Mt. Baldo, north-east Italy	Italy	1334	1989	2009	20	P	0.3	Centre	2200	1540	660	100.512	50.2559	34.598	0.314	0.036	4.928
1688	Senecio doronicum	(Dainese et al. 2017)	(Dainese et al. 2017)	Mt. Baldo, north-east Italy	Italy	1334	1989	2009	20	P	0.3	Centre	2200	1540	660	-113.644	-56.8218	34.598	0.314	0.036	4.928
1689	Botrychium lunaria	(Dainese et al. 2017)	(Dainese et al. 2017)	Mt. Baldo, north-east Italy	Italy	1334	1989	2009	20	P	0.3	Centre	2200	1550	650	-442.206	-221.103	33.758	0.31	0.048	4.872
1690	Horminum pyrenaicum	(Dainese et al. 2017)	(Dainese et al. 2017)	Mt. Baldo, north-east Italy	Italy	1334	1989	2009	20	P	0.3	Centre	2200	1560	640	102.659	51.3293	33.148	0.306	0.055	4.815
1691	Leucanthemum heterophyllum	(Dainese et al. 2017)	(Dainese et al. 2017)	Mt. Baldo, north-east Italy	Italy	1334	1989	2009	20	P	0.3	Centre	2200	1560	640	93.5593	46.7797	33.148	0.306	0.055	4.815
1692	Lotus alpinus	(Dainese et al. 2017)	(Dainese et al. 2017)	Mt. Baldo, north-east Italy	Italy	1334	1989	2009	20	P	0.3	Centre	2200	1560	640	71.315	35.6575	33.148	0.306	0.055	4.815
1693	Melampyrum sylvaticum	(Dainese et al. 2017)	(Dainese et al. 2017)	Mt. Baldo, north-east Italy	Italy	1334	1989	2009	20	P	0.3	Centre	2200	1560	640	322.371	161.186	33.148	0.306	0.055	4.815
1694	Phleum hirsutum	(Dainese et al. 2017)	(Dainese et al. 2017)	Mt. Baldo, north-east Italy	Italy	1334	1989	2009	20	P	0.3	Centre	2200	1560	640	124.658	62.3291	33.148	0.306	0.055	4.815
1695	Poa alpina	(Dainese et al. 2017)	(Dainese et al. 2017)	Mt. Baldo, north-east Italy	Italy	1334	1989	2009	20	P	0.3	Centre	2200	1560	640	-5.54932	-2.77466	33.148	0.306	0.055	4.815
1696	Rhaponticum scariosum subsp. heleniifolium	(Dainese et al. 2017)	(Dainese et al. 2017)	Mt. Baldo, north-east Italy	Italy	1334	1989	2009	20	P	0.3	Centre	2200	1560	640	297.37	148.685	33.148	0.306	0.055	4.815
1697	Thymus praecox subsp. polytrichus	(Dainese et al. 2017)	(Dainese et al. 2017)	Mt. Baldo, north-east Italy	Italy	1334	1989	2009	20	P	0.3	Centre	2200	1560	640	221.845	110.922	33.148	0.306	0.055	4.815
1698	Alchemilla xanthochlora	(Dainese et al. 2017)	(Dainese et al. 2017)	Mt. Baldo, north-east Italy	Italy	1334	1989	2009	20	P	0.3	Centre	2200	1570	630	334.543	167.272	32.85	0.296	0.053	4.758
1699	Anthyllis vulneraria subsp. baldensis	(Dainese et al. 2017)	(Dainese et al. 2017)	Mt. Baldo, north-east Italy	Italy	1334	1989	2009	20	P	0.3	Centre	2200	1570	630	136.694	68.3469	32.85	0.296	0.053	4.758
1700	Dryas octopetala	(Dainese et al. 2017)	(Dainese et al. 2017)	Mt. Baldo, north-east Italy	Italy	1334	1989	2009	20	P	0.3	Centre	2200	1570	630	170.538	85.2688	32.85	0.296	0.053	4.758
1701	Minuartia gerardii	(Dainese et al. 2017)	(Dainese et al. 2017)	Mt. Baldo, north-east Italy	Italy	1334	1989	2009	20	P	0.3	Centre	2200	1570	630	136.704	68.3519	32.85	0.296	0.053	4.758
1702	Potentilla aurea	(Dainese et al. 2017)	(Dainese et al. 2017)	Mt. Baldo, north-east Italy	Italy	1334	1989	2009	20	P	0.3	Centre	2200	1570	630	1.63559	0.817796	32.85	0.296	0.053	4.758
1703	Veronica fruticulosa	(Dainese et al. 2017)	(Dainese et al. 2017)	Mt. Baldo, north-east Italy	Italy	1334	1989	2009	20	P	0.3	Centre	2200	1570	630	102.026	51.0129	32.85	0.296	0.053	4.758
1704	Alchemilla connivens	(Dainese et al. 2017)	(Dainese et al. 2017)	Mt. Baldo, north-east Italy	Italy	1334	1989	2009	20	P	0.3	Centre	2200	1580	620	166.673	83.3367	32.369	0.263	0.044	4.701
1705	Bupleurum petraeum	(Dainese et al. 2017)	(Dainese et al. 2017)	Mt. Baldo, north-east Italy	Italy	1334	1989	2009	20	P	0.3	Centre	2200	1580	620	-69.7957	-34.8978	32.369	0.263	0.044	4.701
1706	Hypochoeris uniflora	(Dainese et al. 2017)	(Dainese et al. 2017)	Mt. Baldo, north-east Italy	Italy	1334	1989	2009	20	P	0.3	Centre	2200	1580	620	109.567	54.7835	32.369	0.263	0.044	4.701
1707	Primula intricata	(Dainese et al. 2017)	(Dainese et al. 2017)	Mt. Baldo, north-east Italy	Italy	1334	1989	2009	20	P	0.3	Centre	2200	1580	620	50.0447	25.0223	32.369	0.263	0.044	4.701
1708	Astrantia minor	(Dainese et al. 2017)	(Dainese et al. 2017)	Mt. Baldo, north-east Italy	Italy	1334	1989	2009	20	P	0.3	Centre	2200	1590	610	109.79	54.895	31.848	0.237	0.034	4.644
1709	Crepis kerneri	(Dainese et al. 2017)	(Dainese et al. 2017)	Mt. Baldo, north-east Italy	Italy	1334	1989	2009	20	P	0.3	Centre	2200	1590	610	-186.805	-93.4027	31.848	0.237	0.034	4.644
1710	Helianthemum tomentosum	(Dainese et al. 2017)	(Dainese et al. 2017)	Mt. Baldo, north-east Italy	Italy	1334	1989	2009	20	P	0.3	Centre	2200	1590	610	214.836	107.418	31.848	0.237	0.034	4.644
1711	Nigritella rhellicani	(Dainese et al. 2017)	(Dainese et al. 2017)	Mt. Baldo, north-east Italy	Italy	1334	1989	2009	20	P	0.3	Centre	2200	1590	610	-5.92999	-2.96499	31.848	0.237	0.034	4.644
1712	Poa chaixii	(Dainese et al. 2017)	(Dainese et al. 2017)	Mt. Baldo, north-east Italy	Italy	1334	1989	2009	20	P	0.3	Centre	2200	1590	610	589.439	294.719	31.848	0.237	0.034	4.644
1713	Silene pusilla subsp. pusilla	(Dainese et al. 2017)	(Dainese et al. 2017)	Mt. Baldo, north-east Italy	Italy	1334	1989	2009	20	P	0.3	Centre	2200	1590	610	-67.3814	-33.6907	31.848	0.237	0.034	4.644
1714	Arctostaphylos alpinus	(Dainese et al. 2017)	(Dainese et al. 2017)	Mt. Baldo, north-east Italy	Italy	1334	1989	2009	20	P	0.3	Centre	2200	1600	600	148.037	74.0185	31.576	0.182	0.035	4.587
1715	Pulsatilla alpina	(Dainese et al. 2017)	(Dainese et al. 2017)	Mt. Baldo, north-east Italy	Italy	1334	1989	2009	20	P	0.3	Centre	2200	1600	600	-38.3062	-19.1531	31.576	0.182	0.035	4.587
1716	Saxifraga aizoides	(Dainese et al. 2017)	(Dainese et al. 2017)	Mt. Baldo, north-east Italy	Italy	1334	1989	2009	20	P	0.3	Centre	2200	1600	600	18.5933	9.29664	31.576	0.182	0.035	4.587
1717	Primula spectabilis	(Dainese et al. 2017)	(Dainese et al. 2017)	Mt. Baldo, north-east Italy	Italy	1334	1989	2009	20	P	0.3	Centre	2200	1610	590	148.393	74.1964	31.254	0.139	0.03	4.53
1718	Soldanella alpina	(Dainese et al. 2017)	(Dainese et al. 2017)	Mt. Baldo, north-east Italy	Italy	1334	1989	2009	20	P	0.3	Centre	2200	1610	590	13.7869	6.89345	31.254	0.139	0.03	4.53
1719	Hieracium hoppeanum	(Dainese et al. 2017)	(Dainese et al. 2017)	Mt. Baldo, north-east Italy	Italy	1334	1989	2009	20	P	0.3	Centre	2200	1620	580	158.577	79.2884	31.07	0.081	0.025	4.473
1720	Ranunculus alpestris	(Dainese et al. 2017)	(Dainese et al. 2017)	Mt. Baldo, north-east Italy	Italy	1334	1989	2009	20	P	0.3	Centre	2200	1620	580	-93.6143	-46.8071	31.07	0.081	0.025	4.473
1721	Betonica hirsuta	(Dainese et al. 2017)	(Dainese et al. 2017)	Mt. Baldo, north-east Italy	Italy	1334	1989	2009	20	P	0.3	Centre	2200	1630	570	188.828	94.4141	30.935	0.045	0.025	4.416
1722	Helictotrichon parlatorei	(Dainese et al. 2017)	(Dainese et al. 2017)	Mt. Baldo, north-east Italy	Italy	1334	1989	2009	20	P	0.3	Centre	2200	1640	560	8.76757	4.38379	31.141	0.039	0.02	4.359
1723	Hieracium valdepilosum	(Dainese et al. 2017)	(Dainese et al. 2017)	Mt. Baldo, north-east Italy	Italy	1334	1989	2009	20	P	0.3	Centre	2200	1640	560	376.608	188.304	31.141	0.039	0.02	4.359
1724	Knautia longifolia	(Dainese et al. 2017)	(Dainese et al. 2017)	Mt. Baldo, north-east Italy	Italy	1334	1989	2009	20	P	0.3	Centre	2200	1640	560	252.275	126.138	31.141	0.039	0.02	4.359
1725	Festuca norica	(Dainese et al. 2017)	(Dainese et al. 2017)	Mt. Baldo, north-east Italy	Italy	1334	1989	2009	20	P	0.3	Centre	2200	1660	540	113.475	56.7374	31.833	0.041	0.007	4.246
1726	Globularia nudicaulis	(Dainese et al. 2017)	(Dainese et al. 2017)	Mt. Baldo, north-east Italy	Italy	1334	1989	2009	20	P	0.3	Centre	2200	1660	540	-258.741	-129.37	31.833	0.041	0.007	4.246
1727	Pseudorchis albida	(Dainese et al. 2017)	(Dainese et al. 2017)	Mt. Baldo, north-east Italy	Italy	1334	1989	2009	20	P	0.3	Centre	2200	1660	540	106.255	53.1275	31.833	0.041	0.007	4.246
1728	Cystopteris regia	(Dainese et al. 2017)	(Dainese et al. 2017)	Mt. Baldo, north-east Italy	Italy	1334	1989	2009	20	P	0.3	Centre	2200	1690	510	171.623	85.8115	32.762	0.037	0	4.075
1729	Erigeron polymorphus	(Dainese et al. 2017)	(Dainese et al. 2017)	Mt. Baldo, north-east Italy	Italy	1334	1989	2009	20	P	0.3	Centre	2200	1690	510	128.955	64.4775	32.762	0.037	0	4.075
1730	Scorzonera aristata	(Dainese et al. 2017)	(Dainese et al. 2017)	Mt. Baldo, north-east Italy	Italy	1334	1989	2009	20	P	0.3	Centre	2200	1690	510	115.757	57.8785	32.762	0.037	0	4.075
1731	Festuca alpina	(Dainese et al. 2017)	(Dainese et al. 2017)	Mt. Baldo, north-east Italy	Italy	1334	1989	2009	20	P	0.3	Centre	2200	1700	500	-147.065	-73.5325	33.182	0.023	0	4.018
1732	Saussurea discolor	(Dainese et al. 2017)	(Dainese et al. 2017)	Mt. Baldo, north-east Italy	Italy	1334	1989	2009	20	P	0.3	Centre	2200	1700	500	288.564	144.282	33.182	0.023	0	4.018
1733	Carex capillaris	(Dainese et al. 2017)	(Dainese et al. 2017)	Mt. Baldo, north-east Italy	Italy	1334	1989	2009	20	P	0.3	Centre	2200	1710	490	-83.0898	-41.5449	33.44	0	0	3.961
1734	Listera cordata	(Dainese et al. 2017)	(Dainese et al. 2017)	Mt. Baldo, north-east Italy	Italy	1334	1989	2009	20	P	0.3	Centre	2200	1710	490	279.439	139.719	33.44	0	0	3.961
1735	Rhodothamnus chamaecistus	(Dainese et al. 2017)	(Dainese et al. 2017)	Mt. Baldo, north-east Italy	Italy	1334	1989	2009	20	P	0.3	Centre	2200	1710	490	141.91	70.9551	33.44	0	0	3.961
1736	Anthoxanthum alpinum	(Dainese et al. 2017)	(Dainese et al. 2017)	Mt. Baldo, north-east Italy	Italy	1334	1989	2009	20	P	0.3	Centre	2200	1720	480	-140.233	-70.1166	33.881	0	0	3.904
1737	Centaurea nervosa	(Dainese et al. 2017)	(Dainese et al. 2017)	Mt. Baldo, north-east Italy	Italy	1334	1989	2009	20	P	0.3	Centre	2200	1720	480	238.266	119.133	33.881	0	0	3.904
1738	Hieracium morisianum	(Dainese et al. 2017)	(Dainese et al. 2017)	Mt. Baldo, north-east Italy	Italy	1334	1989	2009	20	P	0.3	Centre	2200	1720	480	286.324	143.162	33.881	0	0	3.904
1739	Hieracium villosum	(Dainese et al. 2017)	(Dainese et al. 2017)	Mt. Baldo, north-east Italy	Italy	1334	1989	2009	20	P	0.3	Centre	2200	1730	470	131.011	65.5056	34.349	0	0	3.847
1740	Juncus monanthos	(Dainese et al. 2017)	(Dainese et al. 2017)	Mt. Baldo, north-east Italy	Italy	1334	1989	2009	20	P	0.3	Centre	2200	1730	470	148.682	74.3412	34.349	0	0	3.847
1741	Luzula spicata	(Dainese et al. 2017)	(Dainese et al. 2017)	Mt. Baldo, north-east Italy	Italy	1334	1989	2009	20	P	0.3	Centre	2200	1730	470	-87.3766	-43.6883	34.349	0	0	3.847
1742	Trisetum alpestre	(Dainese et al. 2017)	(Dainese et al. 2017)	Mt. Baldo, north-east Italy	Italy	1334	1989	2009	20	P	0.3	Centre	2200	1730	470	289.439	144.719	34.349	0	0	3.847
1743	Draba aizoides	(Dainese et al. 2017)	(Dainese et al. 2017)	Mt. Baldo, north-east Italy	Italy	1334	1989	2009	20	P	0.3	Centre	2200	1740	460	153.869	76.9346	34.98	0	0	3.79
1744	Hieracium dentatum	(Dainese et al. 2017)	(Dainese et al. 2017)	Mt. Baldo, north-east Italy	Italy	1334	1989	2009	20	P	0.3	Centre	2200	1740	460	-6.37233	-3.18616	34.98	0	0	3.79
1745	Saxifraga caesia	(Dainese et al. 2017)	(Dainese et al. 2017)	Mt. Baldo, north-east Italy	Italy	1334	1989	2009	20	P	0.3	Centre	2200	1740	460	-60.3442	-30.1721	34.98	0	0	3.79
1746	Adenostyles alliariae	(Dainese et al. 2017)	(Dainese et al. 2017)	Mt. Baldo, north-east Italy	Italy	1334	1989	2009	20	P	0.3	Centre	2200	1750	450	-427.63	-213.815	35.226	0	0	3.734
1747	Pedicularis rostrato-capitata	(Dainese et al. 2017)	(Dainese et al. 2017)	Mt. Baldo, north-east Italy	Italy	1334	1989	2009	20	P	0.3	Centre	2200	1750	450	-38.6108	-19.3054	35.226	0	0	3.734
1748	Arabis pumila subsp. stellulata	(Dainese et al. 2017)	(Dainese et al. 2017)	Mt. Baldo, north-east Italy	Italy	1334	1989	2009	20	P	0.3	Centre	2200	1770	430	-92.4624	-46.2312	35.562	0.009	0	3.62
1749	Galium baldense	(Dainese et al. 2017)	(Dainese et al. 2017)	Mt. Baldo, north-east Italy	Italy	1334	1989	2009	20	P	0.3	Centre	2200	1770	430	-34.4892	-17.2446	35.562	0.009	0	3.62
1750	Luzula alpina	(Dainese et al. 2017)	(Dainese et al. 2017)	Mt. Baldo, north-east Italy	Italy	1334	1989	2009	20	P	0.3	Centre	2200	1770	430	113.072	56.536	35.562	0.009	0	3.62
1751	Vaccinium gaultherioides	(Dainese et al. 2017)	(Dainese et al. 2017)	Mt. Baldo, north-east Italy	Italy	1334	1989	2009	20	P	0.3	Centre	2200	1770	430	204.855	102.428	35.562	0.009	0	3.62
1752	Carex ericetorum	(Dainese et al. 2017)	(Dainese et al. 2017)	Mt. Baldo, north-east Italy	Italy	1334	1989	2009	20	P	0.3	Centre	2200	1780	420	360.154	180.077	35.388	0.009	0	3.563
1753	Geum montanum	(Dainese et al. 2017)	(Dainese et al. 2017)	Mt. Baldo, north-east Italy	Italy	1334	1989	2009	20	P	0.3	Centre	2200	1780	420	88.0369	44.0185	35.388	0.009	0	3.563
1754	Lonicera coerulea	(Dainese et al. 2017)	(Dainese et al. 2017)	Mt. Baldo, north-east Italy	Italy	1334	1989	2009	20	P	0.3	Centre	2200	1780	420	-234.839	-117.419	35.388	0.009	0	3.563
1755	Nigritella miniata	(Dainese et al. 2017)	(Dainese et al. 2017)	Mt. Baldo, north-east Italy	Italy	1334	1989	2009	20	P	0.3	Centre	2200	1780	420	147.294	73.6469	35.388	0.009	0	3.563
1756	Sedum atratum	(Dainese et al. 2017)	(Dainese et al. 2017)	Mt. Baldo, north-east Italy	Italy	1334	1989	2009	20	P	0.3	Centre	2200	1780	420	76.4657	38.2328	35.388	0.009	0	3.563
1757	Agrostis schraderana	(Dainese et al. 2017)	(Dainese et al. 2017)	Mt. Baldo, north-east Italy	Italy	1334	1989	2009	20	P	0.3	Centre	2200	1790	410	3.97446	1.98723	35.579	0.019	0	3.506
1758	Sagina saginoides	(Dainese et al. 2017)	(Dainese et al. 2017)	Mt. Baldo, north-east Italy	Italy	1334	1989	2009	20	P	0.3	Centre	2200	1810	390	1059.08	529.541	35.066	0.02	0	3.392
1759	Veronica aphylla	(Dainese et al. 2017)	(Dainese et al. 2017)	Mt. Baldo, north-east Italy	Italy	1334	1989	2009	20	P	0.3	Centre	2200	1810	390	-47.3052	-23.6526	35.066	0.02	0	3.392
1760	Bartsia alpina	(Dainese et al. 2017)	(Dainese et al. 2017)	Mt. Baldo, north-east Italy	Italy	1334	1989	2009	20	P	0.3	Centre	2200	1820	380	38.2663	19.1332	34.637	0.021	0	3.335
1761	Leontodon helveticus	(Dainese et al. 2017)	(Dainese et al. 2017)	Mt. Baldo, north-east Italy	Italy	1334	1989	2009	20	P	0.3	Centre	2200	1830	370	-4.87276	-2.43638	33.99	0.021	0	3.278
1762	Callianthemum kerneranum	(Dainese et al. 2017)	(Dainese et al. 2017)	Mt. Baldo, north-east Italy	Italy	1334	1989	2009	20	P	0.3	Centre	2200	1840	360	-96.2331	-48.1166	33.03	0.021	0	3.221
1763	Cerastium latifolium	(Dainese et al. 2017)	(Dainese et al. 2017)	Mt. Baldo, north-east Italy	Italy	1334	1989	2009	20	P	0.3	Centre	2200	1840	360	-196.868	-98.4338	33.03	0.021	0	3.221
1764	Daphne striata	(Dainese et al. 2017)	(Dainese et al. 2017)	Mt. Baldo, north-east Italy	Italy	1334	1989	2009	20	P	0.3	Centre	2200	1840	360	146.969	73.4846	33.03	0.021	0	3.221
1765	Doronicum columnae	(Dainese et al. 2017)	(Dainese et al. 2017)	Mt. Baldo, north-east Italy	Italy	1334	1989	2009	20	P	0.3	Centre	2200	1840	360	169.115	84.5573	33.03	0.021	0	3.221
1766	Sesleria sphaerocephala	(Dainese et al. 2017)	(Dainese et al. 2017)	Mt. Baldo, north-east Italy	Italy	1334	1989	2009	20	P	0.3	Centre	2200	1840	360	-27.7249	-13.8624	33.03	0.021	0	3.221
1767	Achillea clavenae	(Dainese et al. 2017)	(Dainese et al. 2017)	Mt. Baldo, north-east Italy	Italy	1334	1989	2009	20	P	0.3	Centre	2200	1850	350	-22.2186	-11.1093	31.802	0.022	0	3.164
1768	Agrostis rupestris	(Dainese et al. 2017)	(Dainese et al. 2017)	Mt. Baldo, north-east Italy	Italy	1334	1989	2009	20	P	0.3	Centre	2200	1850	350	159.293	79.6466	31.802	0.022	0	3.164
1769	Carex parviflora	(Dainese et al. 2017)	(Dainese et al. 2017)	Mt. Baldo, north-east Italy	Italy	1334	1989	2009	20	P	0.3	Centre	2200	1850	350	72.8497	36.4248	31.802	0.022	0	3.164
1770	Hutchinsia alpina subsp. austroalpina	(Dainese et al. 2017)	(Dainese et al. 2017)	Mt. Baldo, north-east Italy	Italy	1334	1989	2009	20	P	0.3	Centre	2200	1860	340	-191.561	-95.7804	30.882	0.044	0	3.108
1771	Saxifraga tombeanensis	(Dainese et al. 2017)	(Dainese et al. 2017)	Mt. Baldo, north-east Italy	Italy	1334	1989	2009	20	P	0.3	Centre	2200	1860	340	239.082	119.541	30.882	0.044	0	3.108
1772	Draba dubia	(Dainese et al. 2017)	(Dainese et al. 2017)	Mt. Baldo, north-east Italy	Italy	1334	1989	2009	20	P	0.3	Centre	2200	1870	330	152.249	76.1246	29.833	0.045	0	3.051
1773	Carex firma	(Dainese et al. 2017)	(Dainese et al. 2017)	Mt. Baldo, north-east Italy	Italy	1334	1989	2009	20	P	0.3	Centre	2200	1880	320	346.265	173.132	28.823	0.034	0	2.994
1774	Carex ornithopodioides	(Dainese et al. 2017)	(Dainese et al. 2017)	Mt. Baldo, north-east Italy	Italy	1334	1989	2009	20	P	0.3	Centre	2200	1880	320	-96.3537	-48.1769	28.823	0.034	0	2.994
1775	Doronicum grandiflorum	(Dainese et al. 2017)	(Dainese et al. 2017)	Mt. Baldo, north-east Italy	Italy	1334	1989	2009	20	P	0.3	Centre	2200	1880	320	206.424	103.212	28.823	0.034	0	2.994
1776	Gnaphalium hoppeanum	(Dainese et al. 2017)	(Dainese et al. 2017)	Mt. Baldo, north-east Italy	Italy	1334	1989	2009	20	P	0.3	Centre	2200	1880	320	79.9415	39.9707	28.823	0.034	0	2.994
1777	Linaria alpina	(Dainese et al. 2017)	(Dainese et al. 2017)	Mt. Baldo, north-east Italy	Italy	1334	1989	2009	20	P	0.3	Centre	2200	1880	320	30.0068	15.0034	28.823	0.034	0	2.994
1778	Salix retusa	(Dainese et al. 2017)	(Dainese et al. 2017)	Mt. Baldo, north-east Italy	Italy	1334	1989	2009	20	P	0.3	Centre	2200	1880	320	-76.0481	-38.024	28.823	0.034	0	2.994
1779	Minuartia austriaca	(Dainese et al. 2017)	(Dainese et al. 2017)	Mt. Baldo, north-east Italy	Italy	1334	1989	2009	20	P	0.3	Centre	2200	1890	310	-148.103	-74.0514	28.022	0.036	0	2.937
1780	Silene acaulis	(Dainese et al. 2017)	(Dainese et al. 2017)	Mt. Baldo, north-east Italy	Italy	1334	1989	2009	20	P	0.3	Centre	2200	1890	310	61.3713	30.6856	28.022	0.036	0	2.937
1781	Trifolium thalii	(Dainese et al. 2017)	(Dainese et al. 2017)	Mt. Baldo, north-east Italy	Italy	1334	1989	2009	20	P	0.3	Centre	2200	1890	310	127.108	63.5542	28.022	0.036	0	2.937
1782	Poa minor	(Dainese et al. 2017)	(Dainese et al. 2017)	Mt. Baldo, north-east Italy	Italy	1334	1989	2009	20	P	0.3	Centre	2200	1900	300	16.9796	8.4898	26.881	0.024	0	2.88
1783	Salix reticulata	(Dainese et al. 2017)	(Dainese et al. 2017)	Mt. Baldo, north-east Italy	Italy	1334	1989	2009	20	P	0.3	Centre	2200	1900	300	224.102	112.051	26.881	0.024	0	2.88
1784	Saxifraga sedoides	(Dainese et al. 2017)	(Dainese et al. 2017)	Mt. Baldo, north-east Italy	Italy	1334	1989	2009	20	P	0.3	Centre	2200	1900	300	-41.6725	-20.8363	26.881	0.024	0	2.88
1785	Anemone baldensis	(Dainese et al. 2017)	(Dainese et al. 2017)	Mt. Baldo, north-east Italy	Italy	1334	1989	2009	20	P	0.3	Centre	2200	1910	290	38.3702	19.1851	25.841	0.026	0	2.823
1786	Carex rupestris	(Dainese et al. 2017)	(Dainese et al. 2017)	Mt. Baldo, north-east Italy	Italy	1334	1989	2009	20	P	0.3	Centre	2200	1920	280	23.0213	11.5106	24.508	0.026	0	2.766
1787	Potentilla nitida	(Dainese et al. 2017)	(Dainese et al. 2017)	Mt. Baldo, north-east Italy	Italy	1334	1989	2009	20	P	0.3	Centre	2200	1920	280	324.608	162.304	24.508	0.026	0	2.766
1788	Thlaspi rotundifolium subsp. rotundifolium	(Dainese et al. 2017)	(Dainese et al. 2017)	Mt. Baldo, north-east Italy	Italy	1334	1989	2009	20	P	0.3	Centre	2200	1940	260	84.154	42.077	21.65	0.055	0	2.652
1789	Minuartia sedoides	(Dainese et al. 2017)	(Dainese et al. 2017)	Mt. Baldo, north-east Italy	Italy	1334	1989	2009	20	P	0.3	Centre	2200	1960	240	351.608	175.804	18.544	0.104	0	2.539
1790	Taraxacum alpinum agg.	(Dainese et al. 2017)	(Dainese et al. 2017)	Mt. Baldo, north-east Italy	Italy	1334	1989	2009	20	P	0.3	Centre	2200	1980	220	378.397	189.199	15.403	0.112	0	2.425
1791	Chamorchis alpina	(Dainese et al. 2017)	(Dainese et al. 2017)	Mt. Baldo, north-east Italy	Italy	1334	1989	2009	20	P	0.3	Centre	2200	2000	200	131.15	65.5748	12.015	0.12	0	2.311
1792	Magnolia Warbler (Setophaga magnolia)	(DeLuca and King 2017)	(DeLuca and King 2017)	White Mountain National Forest in northern New Hampshire (43530 to 44320N, 71510 to 7160W)	USA	11	1993	2009	16	A	0.112	Centre	1920	840	1080	7.62	4.763	92.087	0.385	0.082	4.036
1793	Swainson’s Thrush (Catharus ustulatus)	(DeLuca and King 2017)	(DeLuca and King 2017)	White Mountain National Forest in northern New Hampshire (43530 to 44320N, 71510 to 7160W)	USA	11	1993	2009	16	A	0.112	Centre	1920	980	940	-6.48	-4.05	88.412	0.057	0.07	3.353
1794	Winter Wren (Troglodytes troglodytes)	(DeLuca and King 2017)	(DeLuca and King 2017)	White Mountain National Forest in northern New Hampshire (43530 to 44320N, 71510 to 7160W)	USA	11	1993	2009	16	A	0.112	Centre	1920	990	930	214.17	133.856	88.288	0.056	0.075	3.304
1795	Yellow-bellied Flycatcher (Empidonax flaviventris)	(DeLuca and King 2017)	(DeLuca and King 2017)	White Mountain National Forest in northern New Hampshire (43530 to 44320N, 71510 to 7160W)	USA	11	1993	2009	16	A	0.112	Centre	1920	1050	870	-5.69	-3.556	87.872	0.209	0.083	3.012
1796	Nashville Warbler (Vermivora ruficapilla)	(DeLuca and King 2017)	(DeLuca and King 2017)	White Mountain National Forest in northern New Hampshire (43530 to 44320N, 71510 to 7160W)	USA	11	1993	2009	16	A	0.112	Centre	1920	1080	840	-7.43	-4.644	87.661	0.271	0.074	2.865
1797	Blackpoll Warbler (Setophaga striata)	(DeLuca and King 2017)	(DeLuca and King 2017)	White Mountain National Forest in northern New Hampshire (43530 to 44320N, 71510 to 7160W)	USA	11	1993	2009	16	A	0.112	Centre	1920	1120	800	-1.87	-1.169	87.319	0.25	0.084	2.67
1799	Boreal Chickadee (Poecile hudsonicus)	(DeLuca and King 2017)	(DeLuca and King 2017)	White Mountain National Forest in northern New Hampshire (43530 to 44320N, 71510 to 7160W)	USA	11	1993	2009	16	A	0.112	Centre	1920	1240	680	4.46	2.788	84.373	0.111	0.169	2.085
1798	Yellow-rumped Warbler (Setophaga coronata)	(DeLuca and King 2017)	(DeLuca and King 2017)	White Mountain National Forest in northern New Hampshire (43530 to 44320N, 71510 to 7160W)	USA	11	1993	2009	16	A	0.112	Centre	1920	1240	680	-1.01	-0.631	84.373	0.111	0.169	2.085
1800	White-throated Sparrow (Zonotrichia albicollis)	(DeLuca and King 2017)	(DeLuca and King 2017)	White Mountain National Forest in northern New Hampshire (43530 to 44320N, 71510 to 7160W)	USA	11	1993	2009	16	A	0.112	Centre	1920	1370	550	3.1	1.938	75.491	0.044	0	1.451
1801	Bicknell’s Thrush (Catharus bicknelli)	(DeLuca and King 2017)	(DeLuca and King 2017)	White Mountain National Forest in northern New Hampshire (43530 to 44320N, 71510 to 7160W)	USA	11	1993	2009	16	A	0.112	Centre	1920	1420	500	2	1.25	65.323	0.184	0.017	1.207
1802	Dark-eyed Junco (Junco hyemalis)	(DeLuca and King 2017)	(DeLuca and King 2017)	White Mountain National Forest in northern New Hampshire (43530 to 44320N, 71510 to 7160W)	USA	11	1993	2009	16	A	0.112	Centre	1920	1500	420	-12.07	-7.544	31.906	0.491	0.027	0.817
1803	Trifolium repens	(Felde et al. 2012)	(Felde et al. 2012)	Sikkilsdalen, eastern Jotunheimen, central southern Norway, at 6128_N and 0900_E	Norway	45	1927	2008	81	P	0.091	Centre	1850	1070	780	-8	-0.988	44.132	0.046	0	-0.554
1805	Salix lapponum	(Felde et al. 2012)	(Felde et al. 2012)	Sikkilsdalen, eastern Jotunheimen, central southern Norway, at 6128_N and 0900_E	Norway	45	1927	2008	81	P	0.091	Centre	1850	1080	770	37	4.568	42.84	0.052	0	-0.59
1804	Viola canina	(Felde et al. 2012)	(Felde et al. 2012)	Sikkilsdalen, eastern Jotunheimen, central southern Norway, at 6128_N and 0900_E	Norway	45	1927	2008	81	P	0.091	Centre	1850	1080	770	-15	-1.852	42.84	0.052	0	-0.59
1807	Betula pubescens	(Felde et al. 2012)	(Felde et al. 2012)	Sikkilsdalen, eastern Jotunheimen, central southern Norway, at 6128_N and 0900_E	Norway	45	1927	2008	81	P	0.091	Centre	1850	1090	760	5	0.617	41.345	0.042	0	-0.625
1806	Rhinanthus minor	(Felde et al. 2012)	(Felde et al. 2012)	Sikkilsdalen, eastern Jotunheimen, central southern Norway, at 6128_N and 0900_E	Norway	45	1927	2008	81	P	0.091	Centre	1850	1090	760	-30	-3.704	41.345	0.042	0	-0.625
1809	Gymnocarpium dryopteris	(Felde et al. 2012)	(Felde et al. 2012)	Sikkilsdalen, eastern Jotunheimen, central southern Norway, at 6128_N and 0900_E	Norway	45	1927	2008	81	P	0.091	Centre	1850	1100	750	-13	-1.605	39.652	0.04	0	-0.661
1808	Luzula pilosa	(Felde et al. 2012)	(Felde et al. 2012)	Sikkilsdalen, eastern Jotunheimen, central southern Norway, at 6128_N and 0900_E	Norway	45	1927	2008	81	P	0.091	Centre	1850	1100	750	-26	-3.21	39.652	0.04	0	-0.661
1810	Melampyrum sylvaticum	(Felde et al. 2012)	(Felde et al. 2012)	Sikkilsdalen, eastern Jotunheimen, central southern Norway, at 6128_N and 0900_E	Norway	45	1927	2008	81	P	0.091	Centre	1850	1100	750	12	1.481	39.652	0.04	0	-0.661
1811	Deschampsia cespitosa	(Felde et al. 2012)	(Felde et al. 2012)	Sikkilsdalen, eastern Jotunheimen, central southern Norway, at 6128_N and 0900_E	Norway	45	1927	2008	81	P	0.091	Centre	1850	1110	740	-51	-6.296	37.996	0.032	0	-0.697
1812	Pyrola minor	(Felde et al. 2012)	(Felde et al. 2012)	Sikkilsdalen, eastern Jotunheimen, central southern Norway, at 6128_N and 0900_E	Norway	45	1927	2008	81	P	0.091	Centre	1850	1110	740	58	7.16	37.996	0.032	0	-0.697
1815	Aconitum lycoctonum	(Felde et al. 2012)	(Felde et al. 2012)	Sikkilsdalen, eastern Jotunheimen, central southern Norway, at 6128_N and 0900_E	Norway	45	1927	2008	81	P	0.091	Centre	1850	1120	730	32	3.951	36.294	0.028	0	-0.732
1817	Empetrum nigrum	(Felde et al. 2012)	(Felde et al. 2012)	Sikkilsdalen, eastern Jotunheimen, central southern Norway, at 6128_N and 0900_E	Norway	45	1927	2008	81	P	0.091	Centre	1850	1120	730	144	17.778	36.294	0.028	0	-0.732
1813	Geranium sylvaticum	(Felde et al. 2012)	(Felde et al. 2012)	Sikkilsdalen, eastern Jotunheimen, central southern Norway, at 6128_N and 0900_E	Norway	45	1927	2008	81	P	0.091	Centre	1850	1120	730	-6	-0.741	36.294	0.028	0	-0.732
1814	Trientalis europaea	(Felde et al. 2012)	(Felde et al. 2012)	Sikkilsdalen, eastern Jotunheimen, central southern Norway, at 6128_N and 0900_E	Norway	45	1927	2008	81	P	0.091	Centre	1850	1120	730	26	3.21	36.294	0.028	0	-0.732
1816	Vaccinium myrtillus	(Felde et al. 2012)	(Felde et al. 2012)	Sikkilsdalen, eastern Jotunheimen, central southern Norway, at 6128_N and 0900_E	Norway	45	1927	2008	81	P	0.091	Centre	1850	1120	730	61	7.531	36.294	0.028	0	-0.732
1821	Avenella flexuosa	(Felde et al. 2012)	(Felde et al. 2012)	Sikkilsdalen, eastern Jotunheimen, central southern Norway, at 6128_N and 0900_E	Norway	45	1927	2008	81	P	0.091	Centre	1850	1130	720	61	7.531	34.697	0.02	0	-0.768
1822	Betula nana	(Felde et al. 2012)	(Felde et al. 2012)	Sikkilsdalen, eastern Jotunheimen, central southern Norway, at 6128_N and 0900_E	Norway	45	1927	2008	81	P	0.091	Centre	1850	1130	720	70	8.642	34.697	0.02	0	-0.768
1820	Chamerion angustifolium	(Felde et al. 2012)	(Felde et al. 2012)	Sikkilsdalen, eastern Jotunheimen, central southern Norway, at 6128_N and 0900_E	Norway	45	1927	2008	81	P	0.091	Centre	1850	1130	720	31	3.827	34.697	0.02	0	-0.768
1818	Cirsium heterophyllum	(Felde et al. 2012)	(Felde et al. 2012)	Sikkilsdalen, eastern Jotunheimen, central southern Norway, at 6128_N and 0900_E	Norway	45	1927	2008	81	P	0.091	Centre	1850	1130	720	-26	-3.21	34.697	0.02	0	-0.768
1819	Rubus saxatilis	(Felde et al. 2012)	(Felde et al. 2012)	Sikkilsdalen, eastern Jotunheimen, central southern Norway, at 6128_N and 0900_E	Norway	45	1927	2008	81	P	0.091	Centre	1850	1130	720	-24	-2.963	34.697	0.02	0	-0.768
1823	Stellaria borealis	(Felde et al. 2012)	(Felde et al. 2012)	Sikkilsdalen, eastern Jotunheimen, central southern Norway, at 6128_N and 0900_E	Norway	45	1927	2008	81	P	0.091	Centre	1850	1130	720	125	15.432	34.697	0.02	0	-0.768
1824	Omalotheca norvegica	(Felde et al. 2012)	(Felde et al. 2012)	Sikkilsdalen, eastern Jotunheimen, central southern Norway, at 6128_N and 0900_E	Norway	45	1927	2008	81	P	0.091	Centre	1850	1140	710	94	11.605	32.858	0.03	0	-0.803
1826	Solidago virgaurea	(Felde et al. 2012)	(Felde et al. 2012)	Sikkilsdalen, eastern Jotunheimen, central southern Norway, at 6128_N and 0900_E	Norway	45	1927	2008	81	P	0.091	Centre	1850	1160	690	39	4.815	28.519	0.047	0	-0.875
1827	Taraxacum sp.	(Felde et al. 2012)	(Felde et al. 2012)	Sikkilsdalen, eastern Jotunheimen, central southern Norway, at 6128_N and 0900_E	Norway	45	1927	2008	81	P	0.091	Centre	1850	1160	690	193	23.827	28.519	0.047	0	-0.875
1825	Vaccinium uliginosum	(Felde et al. 2012)	(Felde et al. 2012)	Sikkilsdalen, eastern Jotunheimen, central southern Norway, at 6128_N and 0900_E	Norway	45	1927	2008	81	P	0.091	Centre	1850	1160	690	-9	-1.111	28.519	0.047	0	-0.875
1829	Pedicularis lapponica	(Felde et al. 2012)	(Felde et al. 2012)	Sikkilsdalen, eastern Jotunheimen, central southern Norway, at 6128_N and 0900_E	Norway	45	1927	2008	81	P	0.091	Centre	1850	1170	680	55	6.79	26.206	0.048	0	-0.91
1828	Rumex acetosa	(Felde et al. 2012)	(Felde et al. 2012)	Sikkilsdalen, eastern Jotunheimen, central southern Norway, at 6128_N and 0900_E	Norway	45	1927	2008	81	P	0.091	Centre	1850	1170	680	23	2.84	26.206	0.048	0	-0.91
1831	Anthoxanthum odoratum	(Felde et al. 2012)	(Felde et al. 2012)	Sikkilsdalen, eastern Jotunheimen, central southern Norway, at 6128_N and 0900_E	Norway	45	1927	2008	81	P	0.091	Centre	1850	1180	670	150	18.519	23.523	0.049	0	-0.946
1830	Carex vaginata	(Felde et al. 2012)	(Felde et al. 2012)	Sikkilsdalen, eastern Jotunheimen, central southern Norway, at 6128_N and 0900_E	Norway	45	1927	2008	81	P	0.091	Centre	1850	1180	670	115	14.198	23.523	0.049	0	-0.946
1833	Angelica archangelica	(Felde et al. 2012)	(Felde et al. 2012)	Sikkilsdalen, eastern Jotunheimen, central southern Norway, at 6128_N and 0900_E	Norway	45	1927	2008	81	P	0.091	Centre	1850	1200	650	24	2.963	17.985	0.055	0	-1.017
1834	Salix lanata	(Felde et al. 2012)	(Felde et al. 2012)	Sikkilsdalen, eastern Jotunheimen, central southern Norway, at 6128_N and 0900_E	Norway	45	1927	2008	81	P	0.091	Centre	1850	1200	650	86	10.617	17.985	0.055	0	-1.017
1832	Salix myrsinites	(Felde et al. 2012)	(Felde et al. 2012)	Sikkilsdalen, eastern Jotunheimen, central southern Norway, at 6128_N and 0900_E	Norway	45	1927	2008	81	P	0.091	Centre	1850	1200	650	-121	-14.938	17.985	0.055	0	-1.017
1835	Veronica alpina	(Felde et al. 2012)	(Felde et al. 2012)	Sikkilsdalen, eastern Jotunheimen, central southern Norway, at 6128_N and 0900_E	Norway	45	1927	2008	81	P	0.091	Centre	1850	1250	600	204	25.185	7.277	0.154	0	-1.195
1836	Loiseleuria procumbens	(Felde et al. 2012)	(Felde et al. 2012)	Sikkilsdalen, eastern Jotunheimen, central southern Norway, at 6128_N and 0900_E	Norway	45	1927	2008	81	P	0.091	Centre	1850	1260	590	23	2.84	5.718	0.164	0	-1.23
1837	Arctous alpinus	(Felde et al. 2012)	(Felde et al. 2012)	Sikkilsdalen, eastern Jotunheimen, central southern Norway, at 6128_N and 0900_E	Norway	45	1927	2008	81	P	0.091	Centre	1850	1270	580	-18	-2.222	4.399	0.171	0	-1.266
1840	Euphrasia wettsteinii	(Felde et al. 2012)	(Felde et al. 2012)	Sikkilsdalen, eastern Jotunheimen, central southern Norway, at 6128_N and 0900_E	Norway	45	1927	2008	81	P	0.091	Centre	1850	1280	570	198	24.444	3.372	0.174	0	-1.302
1839	Phyllodoce caerulea	(Felde et al. 2012)	(Felde et al. 2012)	Sikkilsdalen, eastern Jotunheimen, central southern Norway, at 6128_N and 0900_E	Norway	45	1927	2008	81	P	0.091	Centre	1850	1280	570	57	7.037	3.372	0.174	0	-1.302
1838	Salix glauca	(Felde et al. 2012)	(Felde et al. 2012)	Sikkilsdalen, eastern Jotunheimen, central southern Norway, at 6128_N and 0900_E	Norway	45	1927	2008	81	P	0.091	Centre	1850	1280	570	-21	-2.593	3.372	0.174	0	-1.302
1842	Carex lachenalii	(Felde et al. 2012)	(Felde et al. 2012)	Sikkilsdalen, eastern Jotunheimen, central southern Norway, at 6128_N and 0900_E	Norway	45	1927	2008	81	P	0.091	Centre	1850	1320	530	188	23.21	1.315	0.106	0	-1.444
1841	Sibbaldia procumbens	(Felde et al. 2012)	(Felde et al. 2012)	Sikkilsdalen, eastern Jotunheimen, central southern Norway, at 6128_N and 0900_E	Norway	45	1927	2008	81	P	0.091	Centre	1850	1320	530	155	19.136	1.315	0.106	0	-1.444
1843	Trisetum spicatum	(Felde et al. 2012)	(Felde et al. 2012)	Sikkilsdalen, eastern Jotunheimen, central southern Norway, at 6128_N and 0900_E	Norway	45	1927	2008	81	P	0.091	Centre	1850	1340	510	74	9.136	0.955	0.064	0	-1.515
1845	Carex bigelowii	(Felde et al. 2012)	(Felde et al. 2012)	Sikkilsdalen, eastern Jotunheimen, central southern Norway, at 6128_N and 0900_E	Norway	45	1927	2008	81	P	0.091	Centre	1850	1410	440	21	2.593	0.213	0	0	-1.764
1844	Rhodiola rosea	(Felde et al. 2012)	(Felde et al. 2012)	Sikkilsdalen, eastern Jotunheimen, central southern Norway, at 6128_N and 0900_E	Norway	45	1927	2008	81	P	0.091	Centre	1850	1410	440	-20	-2.469	0.213	0	0	-1.764
1846	Juncus trifidus	(Felde et al. 2012)	(Felde et al. 2012)	Sikkilsdalen, eastern Jotunheimen, central southern Norway, at 6128_N and 0900_E	Norway	45	1927	2008	81	P	0.091	Centre	1850	1460	390	-21	-2.593	0.133	0	0	-1.942
1847	Antennaria alpina	(Felde et al. 2012)	(Felde et al. 2012)	Sikkilsdalen, eastern Jotunheimen, central southern Norway, at 6128_N and 0900_E	Norway	45	1927	2008	81	P	0.091	Centre	1850	1550	300	-90	-11.111	0.07	0	0	-2.262
1848	Cercomacra serva	(Forero-Medina et al. 2011)	(Forero-Medina et al. 2011)	Cerros del Sira	Peru	55	1969	2010	41	A	0.154	Centre	2450	690	1760	0	0	96.398	7.965	0	22.61
1849	Chlorothraupis carmioli	(Forero-Medina et al. 2011)	(Forero-Medina et al. 2011)	Cerros del Sira	Peru	55	1969	2010	41	A	0.154	Centre	2450	690	1760	442.43	107.91	96.398	7.965	0	22.61
1850	Lepidothrix coronata	(Forero-Medina et al. 2011)	(Forero-Medina et al. 2011)	Cerros del Sira	Peru	55	1969	2010	41	A	0.154	Centre	2450	690	1760	0	0	96.398	7.965	0	22.61
1851	Phaethornis superciliosus	(Forero-Medina et al. 2011)	(Forero-Medina et al. 2011)	Cerros del Sira	Peru	55	1969	2010	41	A	0.154	Centre	2450	690	1760	0	0	96.398	7.965	0	22.61
1852	Pipra chloromeros	(Forero-Medina et al. 2011)	(Forero-Medina et al. 2011)	Cerros del Sira	Peru	55	1969	2010	41	A	0.154	Centre	2450	690	1760	0	0	96.398	7.965	0	22.61
1853	Selenidera reindwartii	(Forero-Medina et al. 2011)	(Forero-Medina et al. 2011)	Cerros del Sira	Peru	55	1969	2010	41	A	0.154	Centre	2450	690	1760	0	0	96.398	7.965	0	22.61
1854	Thalurania furcata	(Forero-Medina et al. 2011)	(Forero-Medina et al. 2011)	Cerros del Sira	Peru	55	1969	2010	41	A	0.154	Centre	2450	690	1760	0	0	96.398	7.965	0	22.61
1855	Threnetes leucurus	(Forero-Medina et al. 2011)	(Forero-Medina et al. 2011)	Cerros del Sira	Peru	55	1969	2010	41	A	0.154	Centre	2450	690	1760	56.01	13.661	96.398	7.965	0	22.61
1856	Glyphorynchus spirurus	(Forero-Medina et al. 2011)	(Forero-Medina et al. 2011)	Cerros del Sira	Peru	55	1969	2010	41	A	0.154	Centre	2450	820	1630	13.31	3.246	97.804	0.995	0	21.904
1857	Mionectes olivaceus	(Forero-Medina et al. 2011)	(Forero-Medina et al. 2011)	Cerros del Sira	Peru	55	1969	2010	41	A	0.154	Centre	2450	830	1620	142.76	34.82	97.78	0.493	0	21.85
1858	Campylorhamphus trochilirostris	(Forero-Medina et al. 2011)	(Forero-Medina et al. 2011)	Cerros del Sira	Peru	55	1969	2010	41	A	0.154	Centre	2450	940	1510	178.33	43.495	95.355	0	0	21.252
1859	Arremon brunneinucha	(Forero-Medina et al. 2011)	(Forero-Medina et al. 2011)	Cerros del Sira	Peru	55	1969	2010	41	A	0.154	Centre	2450	1310	1140	129.96	31.698	95.437	0.025	0	19.242
1860	Aulacorhynchus derbianus	(Forero-Medina et al. 2011)	(Forero-Medina et al. 2011)	Cerros del Sira	Peru	55	1969	2010	41	A	0.154	Centre	2450	1310	1140	0	0	95.437	0.025	0	19.242
1861	Cercomacra nigrescens	(Forero-Medina et al. 2011)	(Forero-Medina et al. 2011)	Cerros del Sira	Peru	55	1969	2010	41	A	0.154	Centre	2450	1310	1140	214	52.195	95.437	0.025	0	19.242
1862	Dysithamnus mentalis	(Forero-Medina et al. 2011)	(Forero-Medina et al. 2011)	Cerros del Sira	Peru	55	1969	2010	41	A	0.154	Centre	2450	1310	1140	100.64	24.546	95.437	0.025	0	19.242
1863	Heliodoxa branickii	(Forero-Medina et al. 2011)	(Forero-Medina et al. 2011)	Cerros del Sira	Peru	55	1969	2010	41	A	0.154	Centre	2450	1310	1140	80.56	19.649	95.437	0.025	0	19.242
1864	Ochreatus underwoodi	(Forero-Medina et al. 2011)	(Forero-Medina et al. 2011)	Cerros del Sira	Peru	55	1969	2010	41	A	0.154	Centre	2450	1310	1140	218.35	53.256	95.437	0.025	0	19.242
1865	Dixiphia pipra	(Forero-Medina et al. 2011)	(Forero-Medina et al. 2011)	Cerros del Sira	Peru	55	1969	2010	41	A	0.154	Centre	2450	1360	1090	-259.99	-63.412	95.148	0.045	0	18.971
1866	Trichothraupis melanops	(Forero-Medina et al. 2011)	(Forero-Medina et al. 2011)	Cerros del Sira	Peru	55	1969	2010	41	A	0.154	Centre	2450	1360	1090	-18.91	-4.612	95.148	0.045	0	18.971
1867	Conopophaga castaneiceps	(Forero-Medina et al. 2011)	(Forero-Medina et al. 2011)	Cerros del Sira	Peru	55	1969	2010	41	A	0.154	Centre	2450	1390	1060	-33.34	-8.132	94.951	0.04	0	18.808
1868	Lepidothrix caeroleocapilla	(Forero-Medina et al. 2011)	(Forero-Medina et al. 2011)	Cerros del Sira	Peru	55	1969	2010	41	A	0.154	Centre	2450	1390	1060	9.03	2.202	94.951	0.04	0	18.808
1869	Philydor erythrocercum	(Forero-Medina et al. 2011)	(Forero-Medina et al. 2011)	Cerros del Sira	Peru	55	1969	2010	41	A	0.154	Centre	2450	1410	1040	-138.71	-33.832	94.946	0.045	0	18.699
1870	Platyrinchus mystaceus	(Forero-Medina et al. 2011)	(Forero-Medina et al. 2011)	Cerros del Sira	Peru	55	1969	2010	41	A	0.154	Centre	2450	1430	1020	28.64	6.985	94.919	0.058	0	18.59
1871	Euphonia xanthogaster	(Forero-Medina et al. 2011)	(Forero-Medina et al. 2011)	Cerros del Sira	Peru	55	1969	2010	41	A	0.154	Centre	2450	1440	1010	-119.36	-29.112	94.92	0.088	0	18.536
1872	Myrmotherula schisticolor	(Forero-Medina et al. 2011)	(Forero-Medina et al. 2011)	Cerros del Sira	Peru	55	1969	2010	41	A	0.154	Centre	2450	1440	1010	48.5	11.829	94.92	0.088	0	18.536
1873	Basileuterus tristriatus	(Forero-Medina et al. 2011)	(Forero-Medina et al. 2011)	Cerros del Sira	Peru	55	1969	2010	41	A	0.154	Centre	2450	1460	990	46.08	11.239	94.909	0.082	0	18.427
1874	Myiotriccus ornatus	(Forero-Medina et al. 2011)	(Forero-Medina et al. 2011)	Cerros del Sira	Peru	55	1969	2010	41	A	0.154	Centre	2450	1460	990	13.78	3.361	94.909	0.082	0	18.427
1875	Entomodestes leucotis	(Forero-Medina et al. 2011)	(Forero-Medina et al. 2011)	Cerros del Sira	Peru	55	1969	2010	41	A	0.154	Centre	2450	1490	960	411.11	100.271	94.919	0.087	0	18.264
1876	Xenopipo unicolor	(Forero-Medina et al. 2011)	(Forero-Medina et al. 2011)	Cerros del Sira	Peru	55	1969	2010	41	A	0.154	Centre	2450	1500	950	-44.46	-10.844	94.939	0.08	0	18.21
1877	Syndactyla subalaris	(Forero-Medina et al. 2011)	(Forero-Medina et al. 2011)	Cerros del Sira	Peru	55	1969	2010	41	A	0.154	Centre	2450	1510	940	114.15	27.841	94.931	0.073	0	18.156
1878	Xiphorhynchus triangularis	(Forero-Medina et al. 2011)	(Forero-Medina et al. 2011)	Cerros del Sira	Peru	55	1969	2010	41	A	0.154	Centre	2450	1560	890	1.23	0.3	94.921	0.066	0	17.884
1879	Catharus dryas	(Forero-Medina et al. 2011)	(Forero-Medina et al. 2011)	Cerros del Sira	Peru	55	1969	2010	41	A	0.154	Centre	2450	1580	870	-83.01	-20.246	94.871	0.044	0	17.776
1880	Adelomyia melanogenys	(Forero-Medina et al. 2011)	(Forero-Medina et al. 2011)	Cerros del Sira	Peru	55	1969	2010	41	A	0.154	Centre	2450	1590	860	239.47	58.407	94.846	0.036	0	17.721
1881	Heliodoxa leadbeateri	(Forero-Medina et al. 2011)	(Forero-Medina et al. 2011)	Cerros del Sira	Peru	55	1969	2010	41	A	0.154	Centre	2450	1590	860	-172.42	-42.054	94.846	0.036	0	17.721
1882	Henicorhina leucophrys	(Forero-Medina et al. 2011)	(Forero-Medina et al. 2011)	Cerros del Sira	Peru	55	1969	2010	41	A	0.154	Centre	2450	1640	810	203.52	49.639	94.762	0.06	0	17.45
1883	Mionectes striaticollis	(Forero-Medina et al. 2011)	(Forero-Medina et al. 2011)	Cerros del Sira	Peru	55	1969	2010	41	A	0.154	Centre	2450	1640	810	-6.56	-1.6	94.762	0.06	0	17.45
1884	Premnoplex brunnescens	(Forero-Medina et al. 2011)	(Forero-Medina et al. 2011)	Cerros del Sira	Peru	55	1969	2010	41	A	0.154	Centre	2450	1710	740	139.96	34.137	94.597	0.039	0	17.069
1885	Syndactyla rufosuperciliata	(Forero-Medina et al. 2011)	(Forero-Medina et al. 2011)	Cerros del Sira	Peru	55	1969	2010	41	A	0.154	Centre	2450	1740	710	34.35	8.378	94.522	0.027	0	16.906
1886	Basileuterus coronatus	(Forero-Medina et al. 2011)	(Forero-Medina et al. 2011)	Cerros del Sira	Peru	55	1969	2010	41	A	0.154	Centre	2450	1770	680	17.28	4.215	94.432	0.015	0	16.743
1887	Iridisornis analis	(Forero-Medina et al. 2011)	(Forero-Medina et al. 2011)	Cerros del Sira	Peru	55	1969	2010	41	A	0.154	Centre	2450	1800	650	51.47	12.554	94.255	0.024	0	16.58
1888	Pyrrhomyias cinnamomea	(Forero-Medina et al. 2011)	(Forero-Medina et al. 2011)	Cerros del Sira	Peru	55	1969	2010	41	A	0.154	Centre	2450	1890	560	220.59	53.802	93.051	0.075	0	16.092
1889	Doryfera ludovicae	(Forero-Medina et al. 2011)	(Forero-Medina et al. 2011)	Cerros del Sira	Peru	55	1969	2010	41	A	0.154	Centre	2450	1940	510	190.1	46.366	92.443	0.061	0	15.82
1890	Coeligena coeligena	(Forero-Medina et al. 2011)	(Forero-Medina et al. 2011)	Cerros del Sira	Peru	55	1969	2010	41	A	0.154	Centre	2450	1960	490	22.2	5.415	91.823	0.054	0	15.711
1891	Turdus serranus	(Forero-Medina et al. 2011)	(Forero-Medina et al. 2011)	Cerros del Sira	Peru	55	1969	2010	41	A	0.154	Centre	2450	1960	490	117.46	28.649	91.823	0.054	0	15.711
1892	Myiarchus cephalotes	(Forero-Medina et al. 2011)	(Forero-Medina et al. 2011)	Cerros del Sira	Peru	55	1969	2010	41	A	0.154	Centre	2450	1970	480	175.46	42.795	91.506	0.046	0	15.657
1893	Pipreola riefferii	(Forero-Medina et al. 2011)	(Forero-Medina et al. 2011)	Cerros del Sira	Peru	55	1969	2010	41	A	0.154	Centre	2450	1990	460	37.62	9.176	90.855	0.03	0	15.548
1894	Phylloscartes ventralis	(Forero-Medina et al. 2011)	(Forero-Medina et al. 2011)	Cerros del Sira	Peru	55	1969	2010	41	A	0.154	Centre	2450	2020	430	-3	-0.732	89.984	0.013	0	15.385
1895	Knipolegus poecilurus	(Forero-Medina et al. 2011)	(Forero-Medina et al. 2011)	Cerros del Sira	Peru	55	1969	2010	41	A	0.154	Centre	2450	2030	420	-54.11	-13.198	89.841	0.014	0	15.331
1896	Diglossa caerulescens	(Forero-Medina et al. 2011)	(Forero-Medina et al. 2011)	Cerros del Sira	Peru	55	1969	2010	41	A	0.154	Centre	2450	2040	410	59.91	14.612	89.54	0.016	0	15.277
1897	Diglossa glauca	(Forero-Medina et al. 2011)	(Forero-Medina et al. 2011)	Cerros del Sira	Peru	55	1969	2010	41	A	0.154	Centre	2450	2050	400	86.65	21.134	89.271	0.019	0	15.222
1898	Chlorospingus ophtalmicus	(Forero-Medina et al. 2011)	(Forero-Medina et al. 2011)	Cerros del Sira	Peru	55	1969	2010	41	A	0.154	Centre	2450	2130	320	-16.89	-4.12	91.508	0	0	14.788
1899	Tangara vassorii	(Forero-Medina et al. 2011)	(Forero-Medina et al. 2011)	Cerros del Sira	Peru	55	1969	2010	41	A	0.154	Centre	2450	2130	320	83.96	20.478	91.508	0	0	14.788
1900	Ochthoecha pulchella	(Forero-Medina et al. 2011)	(Forero-Medina et al. 2011)	Cerros del Sira	Peru	55	1969	2010	41	A	0.154	Centre	2450	2160	290	-13.39	-3.266	91.155	0	0	14.625
1901	Haplophaedia aureliae	(Forero-Medina et al. 2011)	(Forero-Medina et al. 2011)	Cerros del Sira	Peru	55	1969	2010	41	A	0.154	Centre	2450	2170	280	-170.42	-41.566	91.053	0	0	14.571
1902	Aglaiocercus kingi	(Forero-Medina et al. 2011)	(Forero-Medina et al. 2011)	Cerros del Sira	Peru	55	1969	2010	41	A	0.154	Centre	2450	2220	230	-103.78	-25.312	90.987	0	0	14.299
1903	Geoffroyus simplex	(Freeman and Freeman 2014) Karimui	(Freeman and Freeman 2014)	Mt. Karimui is an extinct volcano in New Guineas Central Ranges, in Chimbu Province	New Guinea	54	1965	2012	47	A	0.117	Centre	2590	1230	1360	145	30.851	94.59	0.583	0.036	19.033
1904	Melidectes torquatus	(Freeman and Freeman 2014) Karimui	(Freeman and Freeman 2014)	Mt. Karimui is an extinct volcano in New Guineas Central Ranges, in Chimbu Province	New Guinea	54	1965	2012	47	A	0.117	Centre	2590	1230	1360	384	81.702	94.59	0.583	0.036	19.033
1905	Pachycephalopsis poliosoma	(Freeman and Freeman 2014) Karimui	(Freeman and Freeman 2014)	Mt. Karimui is an extinct volcano in New Guineas Central Ranges, in Chimbu Province	New Guinea	54	1965	2012	47	A	0.117	Centre	2590	1280	1310	181	38.511	93.979	0.387	0.06	18.84
1906	Zoothera heinei	(Freeman and Freeman 2014) Karimui	(Freeman and Freeman 2014)	Mt. Karimui is an extinct volcano in New Guineas Central Ranges, in Chimbu Province	New Guinea	54	1965	2012	47	A	0.117	Centre	2590	1320	1270	240	51.064	93.557	0.375	0.051	18.685
1907	Tregellasia leucops	(Freeman and Freeman 2014) Karimui	(Freeman and Freeman 2014)	Mt. Karimui is an extinct volcano in New Guineas Central Ranges, in Chimbu Province	New Guinea	54	1965	2012	47	A	0.117	Centre	2590	1380	1210	79	16.809	93.464	0.271	0.025	18.453
1908	Meliphaga orientalis	(Freeman and Freeman 2014) Karimui	(Freeman and Freeman 2014)	Mt. Karimui is an extinct volcano in New Guineas Central Ranges, in Chimbu Province	New Guinea	54	1965	2012	47	A	0.117	Centre	2590	1410	1180	243	51.702	93.488	0.191	0.024	18.337
1909	Sericornis arfakianus	(Freeman and Freeman 2014) Karimui	(Freeman and Freeman 2014)	Mt. Karimui is an extinct volcano in New Guineas Central Ranges, in Chimbu Province	New Guinea	54	1965	2012	47	A	0.117	Centre	2590	1440	1150	148	31.489	93.497	0.165	0.011	18.221
1910	Pachycephala soror	(Freeman and Freeman 2014) Karimui	(Freeman and Freeman 2014)	Mt. Karimui is an extinct volcano in New Guineas Central Ranges, in Chimbu Province	New Guinea	54	1965	2012	47	A	0.117	Centre	2590	1450	1140	133	28.298	93.461	0.135	0.011	18.182
1911	Charmosyna pulchella	(Freeman and Freeman 2014) Karimui	(Freeman and Freeman 2014)	Mt. Karimui is an extinct volcano in New Guineas Central Ranges, in Chimbu Province	New Guinea	54	1965	2012	47	A	0.117	Centre	2590	1480	1110	142	30.213	93.407	0.103	0.005	18.066
1912	Ailuroedus melanotis	(Freeman and Freeman 2014) Karimui	(Freeman and Freeman 2014)	Mt. Karimui is an extinct volcano in New Guineas Central Ranges, in Chimbu Province	New Guinea	54	1965	2012	47	A	0.117	Centre	2590	1490	1100	49	10.426	93.394	0.102	0	18.028
1913	Symposiachrus axillaris	(Freeman and Freeman 2014) Karimui	(Freeman and Freeman 2014)	Mt. Karimui is an extinct volcano in New Guineas Central Ranges, in Chimbu Province	New Guinea	54	1965	2012	47	A	0.117	Centre	2590	1510	1080	42	8.936	93.372	0.131	0.011	17.95
1914	Syma megarhyncha	(Freeman and Freeman 2014) Karimui	(Freeman and Freeman 2014)	Mt. Karimui is an extinct volcano in New Guineas Central Ranges, in Chimbu Province	New Guinea	54	1965	2012	47	A	0.117	Centre	2590	1540	1050	427	90.851	93.149	0.181	0.026	17.834
1916	Phylloscopus maforensis	(Freeman and Freeman 2014) Karimui	(Freeman and Freeman 2014)	Mt. Karimui is an extinct volcano in New Guineas Central Ranges, in Chimbu Province	New Guinea	54	1965	2012	47	A	0.117	Centre	2590	1590	1000	-63	-13.404	92.958	0.256	0.031	17.641
1915	Rhagologus leucostigma	(Freeman and Freeman 2014) Karimui	(Freeman and Freeman 2014)	Mt. Karimui is an extinct volcano in New Guineas Central Ranges, in Chimbu Province	New Guinea	54	1965	2012	47	A	0.117	Centre	2590	1590	1000	190	40.426	92.958	0.256	0.031	17.641
1917	Lophorina superba	(Freeman and Freeman 2014) Karimui	(Freeman and Freeman 2014)	Mt. Karimui is an extinct volcano in New Guineas Central Ranges, in Chimbu Province	New Guinea	54	1965	2012	47	A	0.117	Centre	2590	1600	990	57	12.128	92.87	0.291	0.032	17.602
1918	Gerygone ruficollis	(Freeman and Freeman 2014) Karimui	(Freeman and Freeman 2014)	Mt. Karimui is an extinct volcano in New Guineas Central Ranges, in Chimbu Province	New Guinea	54	1965	2012	47	A	0.117	Centre	2590	1610	980	286	60.851	92.775	0.31	0.032	17.564
1920	Aleadryas rufinucha	(Freeman and Freeman 2014) Karimui	(Freeman and Freeman 2014)	Mt. Karimui is an extinct volcano in New Guineas Central Ranges, in Chimbu Province	New Guinea	54	1965	2012	47	A	0.117	Centre	2590	1640	950	339	72.128	92.607	0.314	0.006	17.448
1919	Melanocharis striativentris	(Freeman and Freeman 2014) Karimui	(Freeman and Freeman 2014)	Mt. Karimui is an extinct volcano in New Guineas Central Ranges, in Chimbu Province	New Guinea	54	1965	2012	47	A	0.117	Centre	2590	1640	950	31	6.596	92.607	0.314	0.006	17.448
1921	Ptilinopus rivoli	(Freeman and Freeman 2014) Karimui	(Freeman and Freeman 2014)	Mt. Karimui is an extinct volcano in New Guineas Central Ranges, in Chimbu Province	New Guinea	54	1965	2012	47	A	0.117	Centre	2590	1670	920	8	1.702	92.565	0.367	0.006	17.332
1922	Erythrura trichroa	(Freeman and Freeman 2014) Karimui	(Freeman and Freeman 2014)	Mt. Karimui is an extinct volcano in New Guineas Central Ranges, in Chimbu Province	New Guinea	54	1965	2012	47	A	0.117	Centre	2590	1720	870	185	39.362	92.541	0.287	0	17.138
1923	Machaerirhynchus nigripectus	(Freeman and Freeman 2014) Karimui	(Freeman and Freeman 2014)	Mt. Karimui is an extinct volcano in New Guineas Central Ranges, in Chimbu Province	New Guinea	54	1965	2012	47	A	0.117	Centre	2590	1730	860	-146	-31.064	92.586	0.312	0	17.099
1925	Coracina montana	(Freeman and Freeman 2014) Karimui	(Freeman and Freeman 2014)	Mt. Karimui is an extinct volcano in New Guineas Central Ranges, in Chimbu Province	New Guinea	54	1965	2012	47	A	0.117	Centre	2590	1750	840	80	17.021	92.582	0.266	0	17.022
1924	Sericornis perspicillatus	(Freeman and Freeman 2014) Karimui	(Freeman and Freeman 2014)	Mt. Karimui is an extinct volcano in New Guineas Central Ranges, in Chimbu Province	New Guinea	54	1965	2012	47	A	0.117	Centre	2590	1750	840	159	33.83	92.582	0.266	0	17.022
1926	Melanorectes nigrescens	(Freeman and Freeman 2014) Karimui	(Freeman and Freeman 2014)	Mt. Karimui is an extinct volcano in New Guineas Central Ranges, in Chimbu Province	New Guinea	54	1965	2012	47	A	0.117	Centre	2590	1780	810	48	10.213	92.384	0.201	0.007	16.906
1927	Amblyornis macgregoriae	(Freeman and Freeman 2014) Karimui	(Freeman and Freeman 2014)	Mt. Karimui is an extinct volcano in New Guineas Central Ranges, in Chimbu Province	New Guinea	54	1965	2012	47	A	0.117	Centre	2590	1790	800	185	39.362	92.309	0.148	0.014	16.867
1928	Rhipidura atra	(Freeman and Freeman 2014) Karimui	(Freeman and Freeman 2014)	Mt. Karimui is an extinct volcano in New Guineas Central Ranges, in Chimbu Province	New Guinea	54	1965	2012	47	A	0.117	Centre	2590	1790	800	-33	-7.021	92.309	0.148	0.014	16.867
1930	Melipotes fumigatus	(Freeman and Freeman 2014) Karimui	(Freeman and Freeman 2014)	Mt. Karimui is an extinct volcano in New Guineas Central Ranges, in Chimbu Province	New Guinea	54	1965	2012	47	A	0.117	Centre	2590	1820	770	113	24.043	92.166	0.155	0.022	16.751
1929	Myzomela rosenbergii	(Freeman and Freeman 2014) Karimui	(Freeman and Freeman 2014)	Mt. Karimui is an extinct volcano in New Guineas Central Ranges, in Chimbu Province	New Guinea	54	1965	2012	47	A	0.117	Centre	2590	1820	770	80	17.021	92.166	0.155	0.022	16.751
1931	Peneothello cyanus	(Freeman and Freeman 2014) Karimui	(Freeman and Freeman 2014)	Mt. Karimui is an extinct volcano in New Guineas Central Ranges, in Chimbu Province	New Guinea	54	1965	2012	47	A	0.117	Centre	2590	1860	730	181	38.511	91.911	0.181	0.024	16.597
[truncated: 867 more rows]

## Sheet: metadata
Variable	Description
Species name	Scientifict/common name, "NA" for data extracted from figures with no species identifier
Site	Study site
[truncated: 19 more rows]
